# Supplementary material for: DiTing: A Pipeline to Infer and Compare Biogeochemical Pathways From Metagenomic and Metatranscriptomic Data
Source: Front Microbiol. 2021 Aug 2;12:698286. doi: 10.3389/fmicb.2021.698286 (PMC8367434; doi:10.3389/fmicb.2021.698286)
Supplement: Supplementary file 1 [file Table_1.XLSX]

## Sheet: Sheet1
Table S1 The formula for each pathway. A detailed explanation can be found at the website (https://github.com/xuechunxu/DiTing/blob/master/Pathway_formulas.txt). The KEGG Orthology and Gene names in formula are their relative abundance.
Cycle	Pathway	K_number/gene	Full gene name	Formula	Note
Photosystem	Photosystem II (psbABCDEF)	K02703	psbA; photosystem II P680 reaction center D1 protein	(K02703 + K02706 + K02705 + K02704 + K02707 + K02708)/6	Photosystem II contains six necessary proteins accoding to KEGG Module (https://www.genome.jp/dbget-bin/www_bget?md:M00161).
		K02706	psbD; photosystem II P680 reaction center D2 protein
		K02705	psbC; photosystem II CP43 chlorophyll apoprotein
		K02704	psbB; photosystem II CP47 chlorophyll apoprotein
		K02707	psbE; photosystem II cytochrome b559 subunit alpha
		K02708	psbF; photosystem II cytochrome b559 subunit beta
	Photosystem I (psaABCDEF)	K02689	psaA; photosystem I P700 chlorophyll a apoprotein A1	(K02689 + K02690 + K02691 + K02692 + K02693 + K02694)/6	Photosystem I contains six necessary proteins accoding to KEGG Module (https://www.genome.jp/dbget-bin/www_bget?md:M00163).
		K02690	psaB; photosystem I P700 chlorophyll a apoprotein A2
		K02691	psaC; photosystem I subunit VII
		K02692	psaD; photosystem I subunit II
		K02693	psaE; photosystem I subunit IV
		K02694	psaF; photosystem I subunit III
	Cytochrome b6/f complex (petABCDGLMN)	K02635	petB; cytochrome b6	(K02635 + K02637 + K02634 + K02636 + K02642 + K02643 + K03689 + K02640)/8	Cytochrome b6/f complex contains eight necessary proteins accoding to KEGG Module (https://www.genome.jp/dbget-bin/www_bget?md:M00162).
		K02637	petD; cytochrome b6-f complex subunit 4
		K02634	petA; apocytochrome f
		K02636	petC; cytochrome b6-f complex iron-sulfur subunit
		K02642	petL; cytochrome b6-f complex subunit 6
		K02643	petM; cytochrome b6-f complex subunit 7
		K03689	PetN; cytochrome b6-f complex subunit 8
		K02640	petG; cytochrome b6-f complex subunit 5
	Anoxygenic photosystem II (pufML)	K08928	pufL; photosynthetic reaction center L subunit	(K08928 + K08929)/2	Anoxygenic photosystem II contains two necessary proteins accoding to KEGG Module (https://www.genome.jp/dbget-bin/www_bget?md:M00597).
		K08929	pufM; photosynthetic reaction center M subunit
	Anoxygenic photosystem I (pscABCD)	K08940	pscA; photosystem P840 reaction center large subunit	(K08940 + K08941 + K08942 + K08943)/4	Anoxygenic photosystem I contains four necessary proteins accoding to KEGG Module (https://www.genome.jp/dbget-bin/www_bget?md:M00598).
		K08941	pscB; photosystem P840 reaction center iron-sulfur protein
		K08942	pscC; photosystem P840 reaction center cytochrome c551
		K08943	pscD; photosystem P840 reaction center protein PscD
Carbon fixation	Calvin-Benson-Bassham cycle	K00855	PRK, prkB; phosphoribulokinase [EC:2.7.1.19]	K00855	prkB was selected as the marker gene of CBB according to the reference (Yau, S., et al. Metagenomic insights into strategies of carbon conservation and unusual sulfur biogeochemistry in a hypersaline Antarctic lake. 2013, 7, 1944-1961).
		K01601	rbcL; ribulose-bisphosphate carboxylase large chain [EC:4.1.1.39]
		K01602	rbcS; ribulose-bisphosphate carboxylase small chain [EC:4.1.1.39]
		K00927	PGK, pgk; phosphoglycerate kinase [EC:2.7.2.3]
		K05298	GAPA; glyceraldehyde-3-phosphate dehydrogenase (NADP+) (phosphorylating) [EC:1.2.1.13]
		K00150	gap2; glyceraldehyde-3-phosphate dehydrogenase (NAD(P)) [EC:1.2.1.59]
		K00134	GAPDH, gapA; glyceraldehyde 3-phosphate dehydrogenase [EC:1.2.1.12]
		K01623	ALDO; fructose-bisphosphate aldolase, class I [EC:4.1.2.13]
		K01624	FBA, fbaA; fructose-bisphosphate aldolase, class II [EC:4.1.2.13]
		K03841	FBP, fbp; fructose-1,6-bisphosphatase I [EC:3.1.3.11]
		K02446	glpX; fructose-1,6-bisphosphatase II [EC:3.1.3.11]
		K11532	glpX-SEBP; fructose-1,6-bisphosphatase II / sedoheptulose-1,7-bisphosphatase [EC:3.1.3.11 3.1.3.37]
		K01086	fbp-SEBP; fructose-1,6-bisphosphatase I / sedoheptulose-1,7-bisphosphatase [EC:3.1.3.11 3.1.3.37]
		K00615	E2.2.1.1, tktA, tktB; transketolase [EC:2.2.1.1]
		K01100	E3.1.3.37; sedoheptulose-bisphosphatase [EC:3.1.3.37]
		K11532	glpX-SEBP; fructose-1,6-bisphosphatase II / sedoheptulose-1,7-bisphosphatase [EC:3.1.3.11 3.1.3.37]
		K01086	fbp-SEBP; fructose-1,6-bisphosphatase I / sedoheptulose-1,7-bisphosphatase [EC:3.1.3.11 3.1.3.37]
		K01807	rpiA; ribose 5-phosphate isomerase A [EC:5.3.1.6]
		K01808	rpiB; ribose 5-phosphate isomerase B [EC:5.3.1.6]
	Reductive citrate cycle	K00169	porA; pyruvate ferredoxin oxidoreductase alpha subunit [EC:1.2.7.1]	(K15230 + K15231)/2 + ((K15232 + K15233)/2 + K15234)/2	Reverse TCA cycle display completeness of TCA cycle, check for essential gene components: Option 1 - ATP-citrate lyase K15230 + K15231; Option 2 - citryl-CoA synthetase K15232 + K15233 AND citryl-CoA lyase K15234. Reference: Yau, S., et al. Metagenomic insights into strategies of carbon conservation and unusual sulfur biogeochemistry in a hypersaline Antarctic lake. 2013, 7, 1944-1961; Rasigraf, …
		K00170	porB; pyruvate ferredoxin oxidoreductase beta subunit [EC:1.2.7.1]
		K00171	porD; pyruvate ferredoxin oxidoreductase delta subunit [EC:1.2.7.1]
		K00172	porG; pyruvate ferredoxin oxidoreductase gamma subunit [EC:1.2.7.1]
		K03737	por, nifJ; pyruvate-ferredoxin/flavodoxin oxidoreductase [EC:1.2.7.1 1.2.7.-]
		K01007	pps, ppsA; pyruvate, water dikinase [EC:2.7.9.2]
		K01006	ppdK; pyruvate, orthophosphate dikinase [EC:2.7.9.1]
		K01595	ppc; phosphoenolpyruvate carboxylase [EC:4.1.1.31]
		K01959	pycA; pyruvate carboxylase subunit A [EC:6.4.1.1]
		K01960	pycB; pyruvate carboxylase subunit B [EC:6.4.1.1]
		K01958	PC, pyc; pyruvate carboxylase [EC:6.4.1.1]
		K00024	mdh; malate dehydrogenase [EC:1.1.1.37]
		K01676	E4.2.1.2A, fumA, fumB; fumarate hydratase, class I [EC:4.2.1.2]
		K01679	E4.2.1.2B, fumC, FH; fumarate hydratase, class II [EC:4.2.1.2]
		K01677	E4.2.1.2AA, fumA; fumarate hydratase subunit alpha [EC:4.2.1.2]
		K01678	E4.2.1.2AB, fumB; fumarate hydratase subunit beta [EC:4.2.1.2]
		K00239	sdhA, frdA; succinate dehydrogenase / fumarate reductase, flavoprotein subunit [EC:1.3.5.1 1.3.5.4]
		K00240	sdhB, frdB; succinate dehydrogenase / fumarate reductase, iron-sulfur subunit [EC:1.3.5.1 1.3.5.4]
		K00241	sdhC, frdC; succinate dehydrogenase / fumarate reductase, cytochrome b subunit
		K00242	sdhD, frdD; succinate dehydrogenase / fumarate reductase, membrane anchor subunit
		K00244	frdA; fumarate reductase flavoprotein subunit [EC:1.3.5.4]
		K00245	frdB; fumarate reductase iron-sulfur subunit [EC:1.3.5.4]
		K00246	frdC; fumarate reductase subunit C
		K00247	frdD; fumarate reductase subunit D
		K18556	frdA; NADH-dependent fumarate reductase subunit A [EC:1.3.1.6]
		K18557	frdB; NADH-dependent fumarate reductase subunit B [EC:1.3.1.6]
		K18558	frdC; NADH-dependent fumarate reductase subunit C
		K18559	frdD; NADH-dependent fumarate reductase subunit D
		K18560	frdE; NADH-dependent fumarate reductase subunit E
		K01902	sucD; succinyl-CoA synthetase alpha subunit [EC:6.2.1.5]
		K01903	sucC; succinyl-CoA synthetase beta subunit [EC:6.2.1.5]
		K00174	korA, oorA, oforA; 2-oxoglutarate/2-oxoacid ferredoxin oxidoreductase subunit alpha [EC:1.2.7.3 1.2.7.11]
		K00175	korB, oorB, oforB; 2-oxoglutarate/2-oxoacid ferredoxin oxidoreductase subunit beta [EC:1.2.7.3 1.2.7.11]
		K00177	korC, oorC; 2-oxoglutarate ferredoxin oxidoreductase subunit gamma [EC:1.2.7.3]
		K00176	korD, oorD; 2-oxoglutarate ferredoxin oxidoreductase subunit delta [EC:1.2.7.3]
		K00031	IDH1, IDH2, icd; isocitrate dehydrogenase [EC:1.1.1.42]
		K01681	ACO, acnA; aconitate hydratase [EC:4.2.1.3]
		K01682	acnB; aconitate hydratase 2 / 2-methylisocitrate dehydratase [EC:4.2.1.3 4.2.1.99]
		K15230	aclA; ATP-citrate lyase alpha-subunit [EC:2.3.3.8]
		K15231	aclB; ATP-citrate lyase beta-subunit [EC:2.3.3.8]
		K15232	ccsA; citryl-CoA synthetase large subunit [EC:6.2.1.18]
		K15233	ccsB; citryl-CoA synthetase small subunit
		K15234	ccl; citryl-CoA lyase [EC:4.1.3.34]
	Wood-Ljungdahl pathway	K00198	cooS, acsA; anaerobic carbon-monoxide dehydrogenase catalytic subunit [EC:1.2.7.4]	(K00198 + K14138 + K00197 + K00194 + K15023)/5	acsABCDE were selected as marker gene according to references: Yau, S., et al. Metagenomic insights into strategies of carbon conservation and unusual sulfur biogeochemistry in a hypersaline Antarctic lake. 2013, 7, 1944-1961; Acinas, S.G., et al. Metabolic Architecture of the Deep Ocean Microbiome. bioRxiv, 2019: 635680.
		K05299	fdhA; formate dehydrogenase (NADP+) alpha subunit [EC:1.17.1.10]
		K15022	fdhB; formate dehydrogenase (NADP+) beta subunit [EC:1.17.1.10]
		K01938	fhs; formate--tetrahydrofolate ligase [EC:6.3.4.3]
		K01491	folD; methylenetetrahydrofolate dehydrogenase (NADP+) / methenyltetrahydrofolate cyclohydrolase [EC:1.5.1.5 3.5.4.9]
		K00297	metF, MTHFR; methylenetetrahydrofolate reductase (NADPH) [EC:1.5.1.20]
		K15023	acsE; 5-methyltetrahydrofolate corrinoid/iron sulfur protein methyltransferase [EC:2.1.1.258]
		K14138	acsB; acetyl-CoA synthase [EC:2.3.1.169]
		K00197	cdhE, acsC; acetyl-CoA decarbonylase/synthase, CODH/ACS complex subunit gamma [EC:2.1.1.245]
		K00194	cdhD, acsD; acetyl-CoA decarbonylase/synthase, CODH/ACS complex subunit delta [EC:2.1.1.245]
	3-hydroxypropionate bicycle	K01961	accC; acetyl-CoA carboxylase, biotin carboxylase subunit [EC:6.4.1.2 6.3.4.14]	(K14468 + K15052 + K08691 + K14469 + K14470 + K09709)/6	Six genes were selected as marker genes according to the reference: Acinas, S.G., et al. Metabolic Architecture of the Deep Ocean Microbiome. bioRxiv, 2019: 635680.
		K01962	accA; acetyl-CoA carboxylase carboxyl transferase subunit alpha [EC:6.4.1.2 2.1.3.15]
		K01963	accD; acetyl-CoA carboxylase carboxyl transferase subunit beta [EC:6.4.1.2 2.1.3.15]
		K02160	accB, bccP; acetyl-CoA carboxylase biotin carboxyl carrier protein
		K14468	mcr; malonyl-CoA reductase / 3-hydroxypropionate dehydrogenase (NADP+) [EC:1.2.1.75 1.1.1.298]
		K14469	K14469; acrylyl-CoA reductase (NADPH) / 3-hydroxypropionyl-CoA dehydratase / 3-hydroxypropionyl-CoA synthetase [EC:1.3.1.84 4.2.1.116 6.2.1.36]
		K15052	K15052; propionyl-CoA carboxylase [EC:6.4.1.3 2.1.3.15]
		K05606	MCEE, epi; methylmalonyl-CoA/ethylmalonyl-CoA epimerase [EC:5.1.99.1]
		K01847	MUT; methylmalonyl-CoA mutase [EC:5.4.99.2]
		K01848	E5.4.99.2A, mcmA1; methylmalonyl-CoA mutase, N-terminal domain [EC:5.4.99.2]
		K01849	E5.4.99.2B, mcmA2; methylmalonyl-CoA mutase, C-terminal domain [EC:5.4.99.2]
		K14471	smtA1; succinyl-CoA:(S)-malate CoA-transferase subunit A [EC:2.8.3.22]
		K14472	smtB; succinyl-CoA:(S)-malate CoA-transferase subunit B [EC:2.8.3.22]
		K00239	sdhA, frdA; succinate dehydrogenase / fumarate reductase, flavoprotein subunit [EC:1.3.5.1 1.3.5.4]
		K00240	sdhB, frdB; succinate dehydrogenase / fumarate reductase, iron-sulfur subunit [EC:1.3.5.1 1.3.5.4]
		K00241	sdhC, frdC; succinate dehydrogenase / fumarate reductase, cytochrome b subunit
		K01679	E4.2.1.2B, fumC, FH; fumarate hydratase, class II [EC:4.2.1.2]
		K08691	mcl; malyl-CoA/(S)-citramalyl-CoA lyase [EC:4.1.3.24 4.1.3.25]
		K14449	mch, mcd; 2-methylfumaryl-CoA hydratase [EC:4.2.1.148]
		K14470	mct; 2-methylfumaryl-CoA isomerase [EC:5.4.1.3]
		K09709	meh; 3-methylfumaryl-CoA hydratase [EC:4.2.1.153]
Central metabolism	Glycolysis (Embden-Meyerhof pathway), glucose => pyruvate	K00844	HK; hexokinase [EC:2.7.1.1]	(K00845 + K00844 + K00918 + K00886 + K08074 + K00846 + K00882 + K00918 + K00895 + K21071 + K00850 + K16370 + K00873)/3	Three genes glk, pfk, pyk were selected as marker genes according to the reference: Dombrowski, N., et al. Expansive microbial metabolic versatility and biodiversity in dynamic Guaymas Basin hydrothermal sediments. Nature Communications. 2018, 9, 4999
		K12407	GCK; glucokinase [EC:2.7.1.2]
		K00845	glk; glucokinase [EC:2.7.1.2]
		K00886	ppgK; polyphosphate glucokinase [EC:2.7.1.63]
		K08074	ADPGK; ADP-dependent glucokinase [EC:2.7.1.147]
		K00918	pfkC; ADP-dependent phosphofructokinase/glucokinase [EC:2.7.1.146 2.7.1.147]
		K01810	GPI, pgi; glucose-6-phosphate isomerase [EC:5.3.1.9]
		K06859	pgi1; glucose-6-phosphate isomerase, archaeal [EC:5.3.1.9]
		K13810	tal-pgi; transaldolase / glucose-6-phosphate isomerase [EC:2.2.1.2 5.3.1.9]
		K15916	pgi-pmi; glucose/mannose-6-phosphate isomerase [EC:5.3.1.9 5.3.1.8]
		K00850	pfkA, PFK; 6-phosphofructokinase 1 [EC:2.7.1.11]
		K16370	pfkB; 6-phosphofructokinase 2 [EC:2.7.1.11]
		K00918	pfkC; ADP-dependent phosphofructokinase/glucokinase [EC:2.7.1.146 2.7.1.147]
		K01623	ALDO; fructose-bisphosphate aldolase, class I [EC:4.1.2.13]
		K01624	FBA, fbaA; fructose-bisphosphate aldolase, class II [EC:4.1.2.13]
		K11645	fbaB; fructose-bisphosphate aldolase, class I [EC:4.1.2.13]
		K16305	K16305; fructose-bisphosphate aldolase / 6-deoxy-5-ketofructose 1-phosphate synthase [EC:4.1.2.13 2.2.1.11]
		K16306	K16306; fructose-bisphosphate aldolase / 2-amino-3,7-dideoxy-D-threo-hept-6-ulosonate synthase [EC:4.1.2.13 2.2.1.10]
		K01803	TPI, tpiA; triosephosphate isomerase (TIM) [EC:5.3.1.1]
		K00134	GAPDH, gapA; glyceraldehyde 3-phosphate dehydrogenase [EC:1.2.1.12]
		K00150	gap2; glyceraldehyde-3-phosphate dehydrogenase (NAD(P)) [EC:1.2.1.59]
		K00927	PGK, pgk; phosphoglycerate kinase [EC:2.7.2.3]
		K11389	gapor; glyceraldehyde-3-phosphate dehydrogenase (ferredoxin) [EC:1.2.7.6]
		K01834	PGAM, gpmA; 2,3-bisphosphoglycerate-dependent phosphoglycerate mutase [EC:5.4.2.11]
		K15633	gpmI; 2,3-bisphosphoglycerate-independent phosphoglycerate mutase [EC:5.4.2.12]
		K15634	gpmB; probable phosphoglycerate mutase [EC:5.4.2.12]
		K15635	apgM; 2,3-bisphosphoglycerate-independent phosphoglycerate mutase [EC:5.4.2.12]
		K01689	ENO, eno; enolase [EC:4.2.1.11]
		K00873	PK, pyk; pyruvate kinase [EC:2.7.1.40]
		K12406	PKLR; pyruvate kinase isozymes R/L [EC:2.7.1.40]
	Entner-Doudoroff pathway, glucose-6P => glyceraldehyde-3P + pyruvate	K00036	G6PD, zwf; glucose-6-phosphate 1-dehydrogenase [EC:1.1.1.49 1.1.1.363]	(K00036 + K01057 + K07404 + K01690 + K01625)/4	This pathway has four steps, both of K01057 and K07404 are reponsible for the reaction of second step according to KEGG module (https://www.genome.jp/dbget-bin/www_bget?md:M00008).
		K01057	PGLS, pgl, devB; 6-phosphogluconolactonase [EC:3.1.1.31]
		K07404	pgl; 6-phosphogluconolactonase [EC:3.1.1.31]
		K01690	edd; phosphogluconate dehydratase [EC:4.2.1.12]
		K01625	eda; 2-dehydro-3-deoxyphosphogluconate aldolase / (4S)-4-hydroxy-2-oxoglutarate aldolase [EC:4.1.2.14 4.1.3.42]
	Gluconeogenesis, oxaloacetate => fructose-6P	K01596	E4.1.1.32, pckA, PCK; phosphoenolpyruvate carboxykinase (GTP) [EC:4.1.1.32]	(K03841 + K02446 + K04041 + K01622 + K00895 + K21071 + K01610 + K01596)/2	Two genes fbp, pck were selected as marker genes according to the reference (Dombrowski, N., et al. Expansive microbial metabolic versatility and biodiversity in dynamic Guaymas Basin hydrothermal sediments. Nature Communications. 2018, 9, 4999)
		K01610	E4.1.1.49, pckA; phosphoenolpyruvate carboxykinase (ATP) [EC:4.1.1.49]
		K01689	ENO, eno; enolase [EC:4.2.1.11]
		K01834	PGAM, gpmA; 2,3-bisphosphoglycerate-dependent phosphoglycerate mutase [EC:5.4.2.11]
		K15633	gpmI; 2,3-bisphosphoglycerate-independent phosphoglycerate mutase [EC:5.4.2.12]
		K15634	gpmB; probable phosphoglycerate mutase [EC:5.4.2.12]
		K15635	apgM; 2,3-bisphosphoglycerate-independent phosphoglycerate mutase [EC:5.4.2.12]
		K00927	PGK, pgk; phosphoglycerate kinase [EC:2.7.2.3]
		K00134	GAPDH, gapA; glyceraldehyde 3-phosphate dehydrogenase [EC:1.2.1.12]
		K00150	gap2; glyceraldehyde-3-phosphate dehydrogenase (NAD(P)) [EC:1.2.1.59]
		K01803	TPI, tpiA; triosephosphate isomerase (TIM) [EC:5.3.1.1]
		K01623	ALDO; fructose-bisphosphate aldolase, class I [EC:4.1.2.13]
		K01624	FBA, fbaA; fructose-bisphosphate aldolase, class II [EC:4.1.2.13]
		K11645	fbaB; fructose-bisphosphate aldolase, class I [EC:4.1.2.13]
		K03841	FBP, fbp; fructose-1,6-bisphosphatase I [EC:3.1.3.11]
		K02446	glpX; fructose-1,6-bisphosphatase II [EC:3.1.3.11]
		K11532	glpX-SEBP; fructose-1,6-bisphosphatase II / sedoheptulose-1,7-bisphosphatase [EC:3.1.3.11 3.1.3.37]
		K01086	fbp-SEBP; fructose-1,6-bisphosphatase I / sedoheptulose-1,7-bisphosphatase [EC:3.1.3.11 3.1.3.37]
		K04041	fbp3; fructose-1,6-bisphosphatase III [EC:3.1.3.11]
		K01622	K01622; fructose 1,6-bisphosphate aldolase/phosphatase [EC:4.1.2.13 3.1.3.11]
Methane metabolism	Methanogenesis, methanol => methane	K14080	mtaA; [methyl-Co(III) methanol-specific corrinoid protein]:coenzyme M methyltransferase [EC:2.1.1.246]	(K14080 + K04480 + K14081)/3	mtaABC were selected as marker genes because these three gene are specific to this pathway.
		K04480	mtaB; methanol---5-hydroxybenzimidazolylcobamide Co-methyltransferase [EC:2.1.1.90]
		K14081	mtaC; methanol corrinoid protein
		K00399	mcrA; methyl-coenzyme M reductase alpha subunit [EC:2.8.4.1]
		K00401	mcrB; methyl-coenzyme M reductase beta subunit [EC:2.8.4.1]
		K00402	mcrG; methyl-coenzyme M reductase gamma subunit [EC:2.8.4.1]
		K22480	hdrA1; heterodisulfide reductase subunit A1 [EC:1.8.7.3]
		K22481	hdrB1; heterodisulfide reductase subunit B1 [EC:1.8.7.3]
		K22482	hdrC1; heterodisulfide reductase subunit C1 [EC:1.8.7.3]
		K03388	hdrA2; heterodisulfide reductase subunit A2 [EC:1.8.7.3 1.8.98.4 1.8.98.5 1.8.98.6]
		K03389	hdrB2; heterodisulfide reductase subunit B2 [EC:1.8.7.3 1.8.98.4 1.8.98.5 1.8.98.6]
		K03390	hdrC2; heterodisulfide reductase subunit C2 [EC:1.8.7.3 1.8.98.4 1.8.98.5 1.8.98.6]
		K08264	hdrD; heterodisulfide reductase subunit D [EC:1.8.98.1]
		K08265	hdrE; heterodisulfide reductase subunit E [EC:1.8.98.1]
		K14126	mvhA, vhuA, vhcA; F420-non-reducing hydrogenase large subunit [EC:1.12.99.- 1.8.98.5]
		K14128	mvhG, vhuG, vhcG; F420-non-reducing hydrogenase small subunit [EC:1.12.99.- 1.8.98.5]
		K14127	mvhD, vhuD, vhcD; F420-non-reducing hydrogenase iron-sulfur subunit [EC:1.12.99.- 1.8.98.5 1.8.98.6]
		K22516	fdhA; formate dehydrogenase (coenzyme F420) alpha subunit [EC:1.17.98.3 1.8.98.6]
		K00125	fdhB; formate dehydrogenase (coenzyme F420) beta subunit [EC:1.17.98.3 1.8.98.6]
	Methanogenesis, acetate => methane	K00925	ackA; acetate kinase [EC:2.7.2.1]	(K00193 + K00194 + K00197)/3	cdhCDE were selected as marker genes because these three gene are specific to this pathway.
		K00625	E2.3.1.8, pta; phosphate acetyltransferase [EC:2.3.1.8]
		K13788	pta; phosphate acetyltransferase [EC:2.3.1.8]
		K01895	ACSS1_2, acs; acetyl-CoA synthetase [EC:6.2.1.1]
		K00193	cdhC; acetyl-CoA decarbonylase/synthase, CODH/ACS complex subunit beta [EC:2.3.1.169]
		K00197	cdhE, acsC; acetyl-CoA decarbonylase/synthase, CODH/ACS complex subunit gamma [EC:2.1.1.245]
		K00194	cdhD, acsD; acetyl-CoA decarbonylase/synthase, CODH/ACS complex subunit delta [EC:2.1.1.245]
		K00577	mtrA; tetrahydromethanopterin S-methyltransferase subunit A [EC:2.1.1.86]
		K00578	mtrB; tetrahydromethanopterin S-methyltransferase subunit B [EC:2.1.1.86]
		K00579	mtrC; tetrahydromethanopterin S-methyltransferase subunit C [EC:2.1.1.86]
		K00580	mtrD; tetrahydromethanopterin S-methyltransferase subunit D [EC:2.1.1.86]
		K00581	mtrE; tetrahydromethanopterin S-methyltransferase subunit E [EC:2.1.1.86]
		K00582	mtrF; tetrahydromethanopterin S-methyltransferase subunit F [EC:2.1.1.86]
		K00583	mtrG; tetrahydromethanopterin S-methyltransferase subunit G [EC:2.1.1.86]
		K00584	mtrH; tetrahydromethanopterin S-methyltransferase subunit H [EC:2.1.1.86]
		K00399	mcrA; methyl-coenzyme M reductase alpha subunit [EC:2.8.4.1]
		K00401	mcrB; methyl-coenzyme M reductase beta subunit [EC:2.8.4.1]
		K00402	mcrG; methyl-coenzyme M reductase gamma subunit [EC:2.8.4.1]
		K22480	hdrA1; heterodisulfide reductase subunit A1 [EC:1.8.7.3]
		K22481	hdrB1; heterodisulfide reductase subunit B1 [EC:1.8.7.3]
		K22482	hdrC1; heterodisulfide reductase subunit C1 [EC:1.8.7.3]
		K03388	hdrA2; heterodisulfide reductase subunit A2 [EC:1.8.7.3 1.8.98.4 1.8.98.5 1.8.98.6]
		K03389	hdrB2; heterodisulfide reductase subunit B2 [EC:1.8.7.3 1.8.98.4 1.8.98.5 1.8.98.6]
		K03390	hdrC2; heterodisulfide reductase subunit C2 [EC:1.8.7.3 1.8.98.4 1.8.98.5 1.8.98.6]
		K08264	hdrD; heterodisulfide reductase subunit D [EC:1.8.98.1]
		K08265	hdrE; heterodisulfide reductase subunit E [EC:1.8.98.1]
		K14126	mvhA, vhuA, vhcA; F420-non-reducing hydrogenase large subunit [EC:1.12.99.- 1.8.98.5]
		K14128	mvhG, vhuG, vhcG; F420-non-reducing hydrogenase small subunit [EC:1.12.99.- 1.8.98.5]
		K14127	mvhD, vhuD, vhcD; F420-non-reducing hydrogenase iron-sulfur subunit [EC:1.12.99.- 1.8.98.5 1.8.98.6]
		K22516	fdhA; formate dehydrogenase (coenzyme F420) alpha subunit [EC:1.17.98.3 1.8.98.6]
		K00125	fdhB; formate dehydrogenase (coenzyme F420) beta subunit [EC:1.17.98.3 1.8.98.6]
	Methanogenesis, CO2 => methane	K00200	fwdA, fmdA; formylmethanofuran dehydrogenase subunit A [EC:1.2.7.12]	(K00200 + K00201 + K00202 + K00203 + K00205 + K11260 + K00204)/5	The first step from CO2 to Formylmethanofuran was selected as representative of this pathway. K11261 is non-essential. K00205, K11260 and K00204 perform the same function.
		K00201	fwdB, fmdB; formylmethanofuran dehydrogenase subunit B [EC:1.2.7.12]
		K00202	fwdC, fmdC; formylmethanofuran dehydrogenase subunit C [EC:1.2.7.12]
		K00203	fwdD, fmdD; formylmethanofuran dehydrogenase subunit D [EC:1.2.7.12]
		K11261	fwdE, fmdE; formylmethanofuran dehydrogenase subunit E [EC:1.2.7.12]
		K00205	fwdF, fmdF; 4Fe-4S ferredoxin
		K11260	fwdG; 4Fe-4S ferredoxin
		K00204	fwdH; 4Fe-4S ferredoxin
		K00672	ftr; formylmethanofuran--tetrahydromethanopterin N-formyltransferase [EC:2.3.1.101]
		K01499	mch; methenyltetrahydromethanopterin cyclohydrolase [EC:3.5.4.27]
		K00319	mtd; methylenetetrahydromethanopterin dehydrogenase [EC:1.5.98.1]
		K13942	hmd; 5,10-methenyltetrahydromethanopterin hydrogenase [EC:1.12.98.2]
		K00320	mer; 5,10-methylenetetrahydromethanopterin reductase [EC:1.5.98.2]
		K00577	mtrA; tetrahydromethanopterin S-methyltransferase subunit A [EC:2.1.1.86]
		K00578	mtrB; tetrahydromethanopterin S-methyltransferase subunit B [EC:2.1.1.86]
		K00579	mtrC; tetrahydromethanopterin S-methyltransferase subunit C [EC:2.1.1.86]
		K00580	mtrD; tetrahydromethanopterin S-methyltransferase subunit D [EC:2.1.1.86]
		K00581	mtrE; tetrahydromethanopterin S-methyltransferase subunit E [EC:2.1.1.86]
		K00582	mtrF; tetrahydromethanopterin S-methyltransferase subunit F [EC:2.1.1.86]
		K00583	mtrG; tetrahydromethanopterin S-methyltransferase subunit G [EC:2.1.1.86]
		K00584	mtrH; tetrahydromethanopterin S-methyltransferase subunit H [EC:2.1.1.86]
		K00399	mcrA; methyl-coenzyme M reductase alpha subunit [EC:2.8.4.1]
		K00401	mcrB; methyl-coenzyme M reductase beta subunit [EC:2.8.4.1]
		K00402	mcrG; methyl-coenzyme M reductase gamma subunit [EC:2.8.4.1]
		K22480	hdrA1; heterodisulfide reductase subunit A1 [EC:1.8.7.3]
		K22481	hdrB1; heterodisulfide reductase subunit B1 [EC:1.8.7.3]
		K22482	hdrC1; heterodisulfide reductase subunit C1 [EC:1.8.7.3]
		K03388	hdrA2; heterodisulfide reductase subunit A2 [EC:1.8.7.3 1.8.98.4 1.8.98.5 1.8.98.6]
		K03389	hdrB2; heterodisulfide reductase subunit B2 [EC:1.8.7.3 1.8.98.4 1.8.98.5 1.8.98.6]
		K03390	hdrC2; heterodisulfide reductase subunit C2 [EC:1.8.7.3 1.8.98.4 1.8.98.5 1.8.98.6]
		K08264	hdrD; heterodisulfide reductase subunit D [EC:1.8.98.1]
		K08265	hdrE; heterodisulfide reductase subunit E [EC:1.8.98.1]
		K14126	mvhA, vhuA, vhcA; F420-non-reducing hydrogenase large subunit [EC:1.12.99.- 1.8.98.5]
		K14128	mvhG, vhuG, vhcG; F420-non-reducing hydrogenase small subunit [EC:1.12.99.- 1.8.98.5]
		K14127	mvhD, vhuD, vhcD; F420-non-reducing hydrogenase iron-sulfur subunit [EC:1.12.99.- 1.8.98.5 1.8.98.6]
		K22516	fdhA; formate dehydrogenase (coenzyme F420) alpha subunit [EC:1.17.98.3 1.8.98.6]
		K00125	fdhB; formate dehydrogenase (coenzyme F420) beta subunit [EC:1.17.98.3 1.8.98.6]
	Methane oxidation, methane -> methanol	K16157	mmoX; methane monooxygenase component A alpha chain [EC:1.14.13.25]	(K16157 + K16158 + K16159 + K16160 + K16161 + K16162)/6 + (K10944 + K10945 + K10946)/3	Methane oxidation has two steps. this is the first step, methane -> methanol. The formula was designed according to KEGG Module M00174 (https://www.genome.jp/dbget-bin/www_bget?md:M00174)
		K16158	mmoY; methane monooxygenase component A beta chain [EC:1.14.13.25]
		K16159	mmoZ; methane monooxygenase component A gamma chain [EC:1.14.13.25]
		K16160	mmoB; methane monooxygenase regulatory protein B
		K16161	mmoC; methane monooxygenase component C [EC:1.14.13.25]
		K16162	mmoD; methane monooxygenase component D
		K10944	pmoA-amoA; methane/ammonia monooxygenase subunit A [EC:1.14.18.3 1.14.99.39]
		K10945	pmoB-amoB; methane/ammonia monooxygenase subunit B
		K10946	pmoC-amoC; methane/ammonia monooxygenase subunit C
	Methane oxidation, methanol -> Formaldehyde	K14028	mdh1, mxaF; methanol dehydrogenase (cytochrome c) subunit 1 [EC:1.1.2.7]	(K14028 + K14029)/2 + K23995	This is the second step of Methane oxidation. The formula was designed according to KEGG Module M00174 (https://www.genome.jp/dbget-bin/www_bget?md:M00174)
		K14029	mdh2, mxaI; methanol dehydrogenase (cytochrome c) subunit 2 [EC:1.1.2.7]
		K23995	xoxF; lanthanide-dependent methanol dehydrogenase [EC:1.1.2.10]
Fermentation	Mixed acid: lactate (Pyruvate to Lactate)	K00016	LDH; L-lactate dehydrogenase	K00016
	Mixed acid: formate	K00656	E2.3.1.54, pflD; formate C-acetyltransferase [EC:2.3.1.54]	K00656
	Mixed acid: formate to CO2 & H2	K00122	FDH; formate dehydrogenase [EC:1.17.1.9]	(K00122 + K00123 + K00124 + K00126 + K00127 + K22515)/6 + (K22516 + K00125)/2	This pathway (formate -> CO2 & H2) needs formate dehydrogenase (K00122 + K00123 + K00124 + K00126 + K00127 + K22515) or formate dehydrogenase (coenzyme F420) (K22516 + K00125)
		K00123	fdoG, fdhF, fdwA; formate dehydrogenase major subunit [EC:1.17.1.9]
		K00124	fdoH, fdsB; formate dehydrogenase iron-sulfur subunit
		K00125	fdhB; formate dehydrogenase (coenzyme F420) beta subunit [EC:1.17.98.3 1.8.98.6]
		K00126	fdsD; formate dehydrogenase subunit delta [EC:1.17.1.9]
		K00127	fdoI, fdsG; formate dehydrogenase subunit gamma
		K22515	fdwB; formate dehydrogenase beta subunit [EC:1.17.1.9]
		K22516	fdhA; formate dehydrogenase (coenzyme F420) alpha subunit [EC:1.17.98.3 1.8.98.6]
		K00125	fdhB; formate dehydrogenase (coenzyme F420) beta subunit [EC:1.17.98.3 1.8.98.6]
	Mixed acid: acetate	K00156	poxB; pyruvate dehydrogenase (quinone) [EC:1.2.5.1]	K00156 + (K00158 + K01512)/2 + K00467 + K01067 + (K04020 + K13788 + K00625 + K01512)/2	Mixed acid: Acetate has five options: option 1: Direct from pyruvate (pyruvate -> acetate) (K00156); option 2: Direct from pyruvate via Acetyl-P (Pyruvate -> acetyl-P -> acetate) (K00158 + K01512); option 3: From lactate (L-lactate -> acetate) (K00467); option 4: Direct from acetyl-CoA (acetyl-CoA -> acetate) (K01067); option 5: From acetyl-CoA via Acetyl-P (acetyl-CoA -> acetyl-P -> acetate) (K0…
		K00158	E1.2.3.3, poxL; pyruvate oxidase [EC:1.2.3.3]
		K01512	acyP; acylphosphatase [EC:3.6.1.7]
		K00467	lactate 2-monooxygenase [EC:1.13.12.4]
		K01067	lactate 2-monooxygenase [EC:1.13.12.4]
		K04020	eutD; phosphotransacetylase
		K13788	pta; phosphate acetyltransferase
		K00625	E2.3.1.8, pta; phosphate acetyltransferase [EC:2.3.1.8]
		K01512	acyP; acylphosphatase [EC:3.6.1.7]
	Mixed acid: ethanol, acetate to acetylaldehyde	K00128	aldehyde dehydrogenase (NAD+)	K00128 + K14085 + K00149 + K00129 + K00138	All the five KOs (aldehyde dehydrogenase) can catalyse this reaction, independently.
		K14085	aldehyde dehydrogenase (NAD+)
		K00149	aldehyde dehydrogenase (NAD+)
		K00129	aldehyde dehydrogenase (NAD(P)+)
		K00138	aldB; aldehyde dehydrogenase
	Mixed acid: ethanol, Acetyl-CoA to acetylaldehyde (reversible)	K00132	acetaldehyde dehydrogenase (acetylating) [EC:1.2.1.10]	K00132 + K04072 + K04073 + K18366 + K04021	All the five KOs (acetaldehyde dehydrogenase) can catalyse this reaction, independently.
		K04021	aldehyde dehydrogenase
		K04072	acetaldehyde dehydrogenase / alcohol dehydrogenase [EC:1.2.1.10 1.1.1.1]
		K04073	acetaldehyde dehydrogenase [EC:1.2.1.10]
		K18366	acetaldehyde/propanal dehydrogenase [EC:1.2.1.10 1.2.1.87]
	Mixed acid: ethanol, acetylaldehyde to ethanol	K13951	alcohol dehydrogenase	K13951 + K13980 + K13952 + K13953 + K13954 + K00001 + K00121 + K04072 + K18857 + (K14028 + K14029)/2 + K00114 + K00002 + K04022	This reaction is catalyzed by alcohol dehydrogenase. The formula was designed according to KEGG pathway Glycolysis / Gluconeogenesis (https://www.genome.jp/kegg-bin/show_pathway?ko00010+K14028)
		K13980	alcohol dehydrogenase
		K13952	alcohol dehydrogenase
		K13953	alcohol dehydrogenase
		K13954	alcohol dehydrogenase
		K00001	alcohol dehydrogenase
		K00121	alcohol dehydrogenase
		K04072	alcohol dehydrogenase
		K18857	alcohol dehydrogenase
		K14028	mdh1, mxaF; methanol dehydrogenase (cytochrome c) subunit 1 [EC:1.1.2.7]
		K14029	mdh2, mxaI; methanol dehydrogenase (cytochrome c) subunit 2 [EC:1.1.2.7]
		K00114	exaA; alcohol dehydrogenase (cytochrome c)
		K00002	adh; alcohol dehydrogenase (NADP+)
		K04022	eutG; alcohol dehydrogenase
	Mixed acid: succinate (phosphoenolpyruvate to succinate via oxaloacetate, malate & fumarate)	K01595	ppc; phosphoenolpyruvate carboxylase [EC:4.1.1.31]	(K01595 + K01596 + K20370 + K01610 + K00024 + K00025 + K00026 + K00051 + K00116 + K01676 + K01679 + (K01677 + K01678)/2 + (K00244 + K00245 + K00246 + K00247)/4)/4	This pathway has four steps: step1: PEP -> Oxaloacetate (K01595 or K01596 or K20370 or K01610); step2: Oxaloacetate -> Malate (K00024 or K00025 or K00026 or K00051 or K00116); step3: Malate -> Fumarate (K01676 or K01679 or (K01677 and K01678)); step4: Fumarate -> Succinate (K00244 + K00245 + K00246 + K00247 frdABCD)
		K01596	pckA; phosphoenolpyruvate carboxykinase (GTP)
		K20370	PEPCK; phosphoenolpyruvate carboxykinase (diphosphate)
		K01610	pckA; phosphoenolpyruvate carboxykinase (ATP)
		K00025	MDH1; malate dehydrogenase [EC:1.1.1.37]
		K00026	MDH2; malate dehydrogenase [EC:1.1.1.37]
		K00024	mdh; malate dehydrogenase
		K00051	malate dehydrogenase (NADP+)
		K00116	mqo; malate dehydrogenase (quinone)
		K01676	E4.2.1.2A, fumA, fumB; fumarate hydratase, class I [EC:4.2.1.2]
		K01679	E4.2.1.2B, fumC, FH; fumarate hydratase, class II [EC:4.2.1.2]
		K01677	E4.2.1.2AA, fumA; fumarate hydratase subunit alpha [EC:4.2.1.2]
		K01678	E4.2.1.2AB, fumB; fumarate hydratase subunit beta [EC:4.2.1.2]
		K00244	frdA; fumarate reductase flavoprotein subunit [EC:1.3.5.4]
		K00245	frdB; fumarate reductase flavoprotein subunit [EC:1.3.5.4]
		K00246	frdC; fumarate reductase flavoprotein subunit [EC:1.3.5.4]
		K00247	frdD; fumarate reductase flavoprotein subunit [EC:1.3.5.4]
Anaplerotic Reaction	Glyoxylate shunt	K01637	aceA; isocitrate lyase	(K01637 + K01638 + K19282)/2	This step has two steps: step 1: Isocitrate -> Glyoxylate (K01637); step 2: Glyoxylate + Acetyl-CoA -> (S)-Malate (K01638 or K19282)
		K01638	aceB; malate synthase
		K19282	aceB; bifunctional (S)-malyl-CoA lyase/thioesterase [EC:4.1.3.24 3.1.2.30]
	Anaplerotic genes	K00029	maeB; malate dehydrogenase (oxaloacetate-decarboxylating) (NADP+)	K00027 + K00028 + K00029 + K01958 + (K01959 + K01960)/2 + K01595 + K01610 + K01596 + K20370	Organisms can have 0-4 of the pathways: 1. (S)-malate -> pyruvate (K00029); 2. pyruvate -> oxaloacetate (K01958 or (K01959 + K01960)); 3. phosphoenolpyruvate -> oxaloacetate (K01595); 4. phosphoenolpyruvate -> oxaloacetate (K01610 or K01596 or K20370)
		K00027	ME2, sfcA, maeA; malate dehydrogenase (oxaloacetate-decarboxylating) [EC:1.1.1.38]
		K00028	E1.1.1.39; malate dehydrogenase (decarboxylating) [EC:1.1.1.39]
		K01958	pyruvate carboxylase
		K01959	pycA; pyruvate carboxylase subunit A [EC:6.4.1.1]
		K01960	pycB; pyruvate carboxylase subunit B [EC:6.4.1.1]
		K01595	ppc; phosphoenolpyruvate carboxylase
		K01610	pckA; phosphoenolpyruvate carboxykinase (ATP)
		K01596	pckA; phosphoenolpyruvate carboxykinase (GTP)
		K20370	PEPCK; phosphoenolpyruvate carboxykinase (diphosphate)
Nitrogen metabolism	Dissimilatory nitrate reduction, nitrate -> nitrite (narGHI or napAB)	K00370	narG, narZ, nxrA; nitrate reductase / nitrite oxidoreductase, alpha subunit [EC:1.7.5.1 1.7.99.-]	(K00370 + K00371 + K00374)/3 + (K02567 + K02568)/2	Dissimilatory nitrate reduction to nitrite requires narGHI K00370 + K00371 + K00374 or napAB K02567 + K02568
		K00371	narH, narY, nxrB; nitrate reductase / nitrite oxidoreductase, beta subunit [EC:1.7.5.1 1.7.99.-]
		K00374	narI, narV; nitrate reductase gamma subunit [EC:1.7.5.1 1.7.99.-]
		K02567	napA; nitrate reductase (cytochrome) [EC:1.9.6.1]
		K02568	napB; nitrate reductase (cytochrome), electron transfer subunit
	Dissimilatory nitrate reduction, nitrite -> ammonia (nirBD or nrfAH)	K00362	nirB; nitrite reductase (NADH) large subunit [EC:1.7.1.15]	(K00362 + K00363)/2 + (K03385 + K15876)/2	Dissimilatory nitrite reduction to ammonia requires nirBD (K00362 + K00363) or nrfAH (K03385 + K15876)
		K00363	nirD; nitrite reductase (NADH) small subunit [EC:1.7.1.15]
		K03385	nrfA; nitrite reductase (cytochrome c-552) [EC:1.7.2.2]
		K15876	nrfH; cytochrome c nitrite reductase small subunit
	Assimilatory nitrate reduction, nitrate -> nitrite (narB or NR or nasAB)	K00367	narB; ferredoxin-nitrate reductase [EC:1.7.7.2]	K00367 + K10534 + (K00372 + K00360)/2	Assimilatory nitrate to nitrite requires NarB (K00367) or NR (K10534) or NasAB (K00372 + K00360)
		K10534	NR; nitrate reductase (NAD(P)H) [EC:1.7.1.1 1.7.1.2 1.7.1.3]
		K00372	nasA; assimilatory nitrate reductase catalytic subunit [EC:1.7.99.-]
		K00360	nasB; assimilatory nitrate reductase electron transfer subunit [EC:1.7.99.-]
	Assimilatory nitrate reduction, nitrite -> ammonia (NIT-6 or nirA)	K17877	NIT-6; nitrite reductase (NAD(P)H) [EC:1.7.1.4]	K17877 + K00366	Assimilatory nitrite to ammonia requires NIT-6 (K17877) or NirA (K00366)
		K00366	nirA; ferredoxin-nitrite reductase [EC:1.7.7.1]
	Denitrification, nitrite -> nitric oxide (nirK or nirS)	K00368	nirK; nitrite reductase (NO-forming) [EC:1.7.2.1]	K00368 + K15864	Denitrification step of nitrite reduction to nitric oxide (NO2 => NO) requires nirK (K00368) or nirS (K15864)
		K15864	nirS; nitrite reductase (NO-forming) / hydroxylamine reductase [EC:1.7.2.1 1.7.99.1]
	Denitrification, nitric oxide -> nitrous oxide (norBC)	K04561	norB; nitric oxide reductase subunit B [EC:1.7.2.5]	(K04561 + K02305)/2	Denitrification step of nitric oxide reduction to Nitrous oxide (NO => N2O) requires norBC (K04561 + K02305)
		K02305	norC; nitric oxide reductase subunit C
	Denitrification, nitrous oxide -> nitrogen (nosZ)	K00376	nosZ; nitrous-oxide reductase [EC:1.7.2.4]	K00376	Denitrification step of nitrous oxide reduction to nitrogen (N2O => N2) requires nosZ (K00376)
	Nitrogen fixation, nitrogen -> ammonia (nifKDH or vnfDKGH)	K02588	nifH; nitrogenase iron protein NifH	(K02588 + K02586 + K02591)/3 + (K22896 + K22897 + K22898 + K22899)/4	Nitrogen fixation requires NifDKH (K02588 + K02586 + K02591) or VnfDKGH (K22896 + K22897 + K22898 + K22899)
		K02586	nifD; nitrogenase molybdenum-iron protein alpha chain [EC:1.18.6.1]
		K02591	nifK; nitrogenase molybdenum-iron protein beta chain [EC:1.18.6.1]
		K22896	vnfD; vanadium-dependent nitrogenase alpha chain [EC:1.18.6.2]
		K22897	vnfK; vanadium-dependent nitrogenase beta chain [EC:1.18.6.2]
		K22898	vnfG; vanadium nitrogenase delta subunit [EC:1.18.6.2]
		K22899	vnfH; vanadium nitrogenase iron protein
	Nitrification, ammonia -> hydroxylamine (amoABC)	K10944	pmoA-amoA; methane/ammonia monooxygenase subunit A [EC:1.14.18.3 1.14.99.39]	(K10944 + K10945 + K10946)/3	Nitrification step of ammonia to hydroxylamine requires AmoCAB (K10944+K10945+K10946)
		K10945	pmoB-amoB; methane/ammonia monooxygenase subunit B
		K10946	pmoC-amoC; methane/ammonia monooxygenase subunit C
	Nitrification, hydroxylamine -> nitrite (hao)	K10535	hao; hydroxylamine dehydrogenase [EC:1.7.2.6]	K10535	Nitrification step of hydroxylamine to nitrite requires Hao (K10535)
	Nitrification, nitrite -> nitrate (nxrAB)	K00370	narG, narZ, nxrA; nitrate reductase / nitrite oxidoreductase, alpha subunit [EC:1.7.5.1 1.7.99.-]	(K00370 + K00371)/2	Nitrification step of nitrite oxidation to nitrate requires nxrAB (K00370 + K00371)
		K00371	narH, narY, nxrB; nitrate reductase / nitrite oxidoreductase, beta subunit [EC:1.7.5.1 1.7.99.-]
	Anammox, nitric oxide + ammonia -> hydrazine (hzs)	K20932	hydrazine synthase subunit [EC:1.7.2.7]	(K20932 + K20933 + K20934)/3	Ammonia to hydrazine requires hydrazine synthase (Hzs) (K20932 + K20933 + K20934)
		K20933	hydrazine synthase subunit [EC:1.7.2.7]
		K20934	hydrazine synthase subunit [EC:1.7.2.7]
	Anammox, hydrazine -> nitrogen (hdh)	K20935	hdh; hydrazine dehydrogenase [EC:1.7.2.8]	K20935	Hydrazine to nitrogen requires hydrazine dehydrogenase (Hdh) (K20935)
Sulfur metabolism	Assimilatory sulfate reduction, sulfate -> sulfite	K13811	PAPSS; 3'-phosphoadenosine 5'-phosphosulfate synthase [EC:2.7.7.4 2.7.1.25]	(K13811 + (K00958+K00860)/2 + (K00955 + K00957)/2 + (K00956+K00957+K00860)/3 + K13811)/2	Assimilatory sulfate reduction to sulfite has two steps: 1. sulfate -> PAPS (K13811,K00958+K00860,K00955+K00957,K00956+K00957+K00860); 2. PAPS -> sulfite (K13811)
		K00958	sat, met3; sulfate adenylyltransferase [EC:2.7.7.4]
		K00955	cysNC; bifunctional enzyme CysN/CysC [EC:2.7.7.4 2.7.1.25]
		K00957	cysD; sulfate adenylyltransferase subunit 2 [EC:2.7.7.4]
		K00956	cysN; sulfate adenylyltransferase subunit 1 [EC:2.7.7.4]
		K00860	cysN; sulfate adenylyltransferase subunit 1 [EC:2.7.7.4]
		K13811	PAPSS; 3'-phosphoadenosine 5'-phosphosulfate synthase [EC:2.7.7.4 2.7.1.25]
	Assimilatory sulfate reduction, sulfite -> sulfide (cysJI or sir)	K00380	sulfite reductase (NADPH) flavoprotein alpha-component [EC:1.8.1.2]	(K00380 + K00381)/2 + K00392	Assimilatory sulfite reduction to sulfide requires cysJI (K00380+K00381) or sir (K00392)
		K00381	sulfite reductase (NADPH) hemoprotein beta-component [EC:1.8.1.2]
		K00392	sulfite reductase (ferredoxin) [EC:1.8.7.1]
	Dissimilatory sulfate reduction, sulfate -> sulfite (reversible) (sat and aprAB)	K00956	cysN; sulfate adenylyltransferase subunit 1 [EC:2.7.7.4]	((K00956 + K00957)/2 + K00958 + (K00394 + K00395)/2)/2	Dissimilatory sulfate reduction to sulfite (reversible) has two steps: 1. sulfate -> APS (K00956+K00957, K00958); 2. APS -> sulfite (K00394 + K00395)
		K00957	cysD; sulfate adenylyltransferase subunit 2 [EC:2.7.7.4]
		K00958	sat, met3; sulfate adenylyltransferase [EC:2.7.7.4]
		K00394	aprA; adenylylsulfate reductase, subunit A [EC:1.8.99.2]
		K00395	aprB; adenylylsulfate reductase, subunit B [EC:1.8.99.2]
	Dissimilatory sulfate reduction, sulfite -> sulfide (reversible) (dsrAB)	K11180	dsrA; dissimilatory sulfite reductase alpha subunit [EC:1.8.99.5]	(K11180 + K11181)/2	Dissimilatory sulfite reduction to sulfide (reversible) requires dsrAB (K11180+K11181)
		K11181	dsrB; dissimilatory sulfite reductase beta subunit [EC:1.8.99.5]
	Thiosulfate oxidation by SOX complex, thiosulfate -> sulfate	K17222	soxA; L-cysteine S-thiosulfotransferase [EC:2.8.5.2]	(K17222 + K17223 + K17224 + K17226 + K17227)/5	K17225 and K22622 are non-essential component in the complex.
		K17223	soxX; L-cysteine S-thiosulfotransferase [EC:2.8.5.2]
		K17224	soxB; S-sulfosulfanyl-L-cysteine sulfohydrolase [EC:3.1.6.20]
		K17225	soxC; sulfane dehydrogenase subunit SoxC
		K22622	soxD; S-disulfanyl-L-cysteine oxidoreductase SoxD [EC:1.8.2.6]
		K17226	soxY; sulfur-oxidizing protein SoxY
		K17227	soxZ; sulfur-oxidizing protein SoxZ
	Alternative thiosulfate oxidation (doxAD)	K16936	doxA; thiosulfate dehydrogenase [quinone] small subunit [EC:1.8.5.2]	(K16936 + K16937)/2	Alternative thiosulfate oxidation doxAD
		K16937	doxD; thiosulfate dehydrogenase [quinone] large subunit [EC:1.8.5.2]
	Alternative thiosulfate oxidation (tsdA)	K19713	tsdA; thiosulfate dehydrogenase [EC:1.8.2.2]	K19713	Alternative thiosulfate oxidation tsdA
	Sulfur reduction, sulfur -> sulfide (sreABC)	K17219	sreA; sulfur reductase molybdopterin subunit	(K17219 + K17220 + K17221)/3	Sulfur reduction (Sulfur -> Sulfide) requires sreABC (K17219 + K17220 + K17221)
		K17220	sreB; sulfur reductase FeS subunit
		K17221	sreC; sulfur reductase membrane anchor
	Thiosulfate disproportionation, thiosulfate -> sulfide & sulfite (phsABC)	K08352	phsA; thiosulfate reductase / polysulfide reductase chain A	(K08352 + K08353 + K08354)/3	Thiosulfate disproportionation (thiosulfate -> sulfide + sulfite) requires phsABC (K08352 + K08353 + K08354)
		K08353	phsB; thiosulfate reductase electron transport protein
		K08354	phsC; thiosulfate reductase cytochrome b subunit
	Sulfhydrogenase, (sulfide)n -> (sulfide)n-1	K17993	hydA; sulfhydrogenase subunit alpha	(K17993 + K17994 + K17995 + K17996)/4	Sulfhydrogenase ((sulfide)n => (sulfide)n-1) requires hydABDG (K17993 + K17994 + K17995 + K17996)
		K17994	hydD; sulfhydrogenase subunit delta
		K17995	hydG; sulfhydrogenase subunit gamma (sulfur reductase)
		K17996	hydB; sulfhydrogenase subunit beta (sulfur reductase)
	Sulfur disproportionation, sulfur -> sulfide & sulfite	K16952	sor; sulfur oxygenase/reductase [EC:1.13.11.55]	K16952	Sulfur disproportionation (sulfur -> sulfide + sulfite) requires sor gene (K16952)
	Sulfur dioxygenase	K17725	ETHE1; sulfur dioxygenase	K17725
	Sulfite oxidation, sulfite -> sulfate (sorB, SUOX, soeABC)	K05301	sorB; sulfite dehydrogenase	K05301 + K00387 + (K21307 + K21308 + K21309)/3	sulfite oxidation (sulfite -> sulfate) has three options: 1. K05301 sorB; sulfite dehydrogenase; 2. K00387 SUOX; sulfite oxidase [EC:1.8.3.1]; 3. sulfite dehydrogenase (quinone) soeABC (K21307 + K21308 + K21309)
		K00387	SUOX; sulfite oxidase [EC:1.8.3.1]
		K21307	soeA; sulfite dehydrogenase (quinone) subunit SoeA [EC:1.8.5.6]
		K21308	soeB; sulfite dehydrogenase (quinone) subunit SoeB
		K21309	soeC; sulfite dehydrogenase (quinone) subunit SoeC
	Sulfide oxidation, sulfide -> sulfur (fccAB)	K17229	fccB; sulfide dehydrogenase [flavocytochrome c] flavoprotein chain	(K17229 + K17230)/2	sulfide oxidation (sulfide -> sulfur) requires fccAB
		K17230	fccA; cytochrome subunit of sulfide dehydrogenase
	DMSP biosynthesis, L-Met -> DMSP (DSYB or dsyB or mmtN)	MmtN	Met-methylating enzymes	MmtN + DSYB + DsyB	The DMSP related genes were collected according to references: Corson, A.R.J., et al. Catabolism of dimethylsulphoniopropionate: microorganisms, enzymes and genes. Nature Reviews Microbiology 2011, 9, 849–859. Zhang, X-H., et al. Biogenic production of DMSP and its degradation to DMS—their roles in the global sulfur cycle. Science China Life Sciences, 2019, 62, 1296–1319. Song, D., et al. Metagen…
		DSYB	methylthiohydroxybutryrate
		DsyB	methylthiohydroxybutryrate
	DMSP demethylation, DMSP -> MMPA (dmdA)	DmdA	DMSP demethylase	DmdA
	DMSP demethylation, MMPA -> MeSH (dmdBCD or acuH)	DmdB	MMPA-CoA ligase	(DmdB + DmdC + DmdD)/3 + AcuH
		DmdC	MMPA-CoA dehydrogenase
		DmdD	methylthioacryloyl-CoA hydratase
		AcuH	acryloyl-CoA hydratase
	DMSP cleavage, DMSP -> DMS (ddds or alma1)	Alma1	DMSP lyase	Alma1 + DddD + DddK + DddL + DddP + DddQ + DddW + DddY
		DddD	DMSP lyase
		DddK	DMSP lyase
		DddL	DMSP lyase
		DddP	DMSP lyase
		DddQ	DMSP lyase
		DddW	DMSP lyase
		DddY	DMSP lyase
	DMS oxidation, DMS -> MeSH (dmoA)	DmoA	dimethylsulfide monooxgenase	DmoA
	DMS oxidation, DMS -> DMSO (ddh or tmm)	K16964	ddhA; dimethylsulfide dehydrogenase subunit alpha [EC:1.8.2.4]	(K16964 + K16965 + K16966)/3 + K18277
		K16965	ddhB; dimethylsulfide dehydrogenase subunit beta
		K16966	ddhC; dimethylsulfide dehydrogenase subunit gamma
		K18277	tmm; trimethylamine monooxygenase [EC:1.14.13.148]
	DMSO reduction, DMSO -> DMS (dms or dorA)	K00184	dmsB; dimethyl sulfoxide reductase iron-sulfur subunit	(K00184 + K00185)/2 +(K07306 + K07307 + K07308)/3 + DorA
		K00185	dmsC; dimethyl sulfoxide reductase membrane subunit
		K07306	dmsA; anaerobic dimethyl sulfoxide reductase subunit A [EC:1.8.5.3]
		K07307	dmsB; anaerobic dimethyl sulfoxide reductase subunit B
		K07308	dmsC; anaerobic dimethyl sulfoxide reductase subunit C
		DorA	Dimethyl sulfoxide/trimethylamine N-oxide reductase
	MddA pathway, MeSH -> DMS (mddA)	MddA	MeSH S-methyltransferase	MddA
	MeSH oxidation, MeSH -> Formaldehyde (MTO)	MTO	MeSH oxidase	MTO
	Sulfoquinovose degradation (sulfo-EMP pathway) (yihSVTU)	K18479	yihS; sulfoquinovose isomerase [EC:5.3.1.31]	(K18479 + K18478 + K01671 + K08318)/4	The sugar 6-Deoxy-6-sulfoglucose (sulfoquinovose, SQ) produced by plants, algae, and cyanobacteria, is an important component of the biogeochemical carbon and sulfur cycles. Bacterial communities can completely degrade SQ into inorganic sulfate or hydrogen sulfide through three types of biochemical pathways, sulfo-EMP (Embden-Meyerhof-Parnas), sulfo-ED (Entner-Doudoroff), and SFT pathway. Referen…
		K18478	yihV; sulfofructose kinase [EC:2.7.1.184]
		K01671	yihT; sulfofructosephosphate aldolase [EC:4.1.2.57]
		K08318	yihU; 4-hydroxybutyrate dehydrogenase / sulfolactaldehyde 3-reductase [EC:1.1.1.61 1.1.1.373]
	Sulfoquinovose degradation (sulfo-ED pathway)	SQ_dehydrogenase	SQ dehydrogenase; Sulfoquinovose 1-dehydrogenase [EC:1.1.1.390]	(SQ_dehydrogenase + SGL_lactonase + SG_dehydratase + KDSG_aldolase + SLA_dehydrogenase)/5
		SGL_lactonase	SGL lactonase; 6-deoxy-6-sulfogluconolactonase [EC:3.1.1.99]
		SG_dehydratase	SG dehydratase; 6-deoxy-6-sulfo-D-gluconate dehydratase [EC:4.2.1.162]
		KDSG_aldolase	KDSG aldolase; 2-dehydro-3,6-dideoxy-6-sulfogluconate aldolase [EC:4.1.2.58]
		SLA_dehydrogenase	SLA dehydrogenase; 3-sulfolactaldehyde dehydrogenase [EC:1.2.1.97]
	Sulfoquinovose degradation (SFT pathway)	K18479	yihS; sulfoquinovose isomerase [EC:5.3.1.31]	SF_transaldolase
		SF_transaldolase	SftT; sulfofructose transaldolase; 6-deoxy-6-sulfofructose:D-glyceraldehyde-3-phosphate glyceronetransferase [EC:2.2.1.2]
		SLA_dehydrogenase	SLA dehydrogenase; 3-sulfolactaldehyde dehydrogenase [EC:1.2.1.97]
Oxidative phosphorylation	F-type ATPase	K02111	ATPF1A, atpA; F-type H+/Na+-transporting ATPase subunit alpha [EC:7.1.2.2 7.2.2.1]	(K02111 + K02112 + K02115 + K02113 + K02114 + K02108 + K02109 + K02110)/8	The formula of the F-type ATPase was designed according to KEGG module M00157 (https://www.genome.jp/dbget-bin/www_bget?md:M00157)
		K02112	ATPF1B, atpD; F-type H+/Na+-transporting ATPase subunit beta [EC:7.1.2.2 7.2.2.1]
		K02113	ATPF1D, atpH; F-type H+-transporting ATPase subunit delta
		K02114	ATPF1E, atpC; F-type H+-transporting ATPase subunit epsilon
		K02115	ATPF1G, atpG; F-type H+-transporting ATPase subunit gamma
		K02108	ATPF0A, atpB; F-type H+-transporting ATPase subunit a
		K02109	ATPF0B, atpF; F-type H+-transporting ATPase subunit b
		K02110	ATPF0C, atpE; F-type H+-transporting ATPase subunit c
	V/A-type ATPase	K02117	ATPVA, ntpA, atpA; V/A-type H+/Na+-transporting ATPase subunit A [EC:7.1.2.2 7.2.2.1]	(K02117 + K02118 + K02119 + K02120 + K02121 + K02122 + K02107 + K02123 + K02124)/9	The formula of the V/A-type ATPase was designed according to KEGG module M00159 (https://www.genome.jp/dbget-bin/www_bget?md:M00159)
		K02118	ATPVB, ntpB, atpB; V/A-type H+/Na+-transporting ATPase subunit B
		K02119	ATPVC, ntpC, atpC; V/A-type H+/Na+-transporting ATPase subunit C
		K02120	ATPVD, ntpD, atpD; V/A-type H+/Na+-transporting ATPase subunit D
		K02121	ATPVE, ntpE, atpE; V/A-type H+/Na+-transporting ATPase subunit E
		K02122	ATPVF, ntpF, atpF; V/A-type H+/Na+-transporting ATPase subunit F
		K02107	ATPVG, ahaH, atpH; V/A-type H+/Na+-transporting ATPase subunit G/H
		K02123	ATPVI, ntpI, atpI; V/A-type H+/Na+-transporting ATPase subunit I
		K02124	ATPVK, ntpK, atpK; V/A-type H+/Na+-transporting ATPase subunit K
	NADH-quinone oxidoreductase	K00330	nuoA; NADH-quinone oxidoreductase subunit A [EC:7.1.1.2]	(K00330 + ((K00331 + K00332 + K00333)/3 + (K00331 + K13378)/2 + K13380) + K00334 + K00335 + K00336 + K00337 + K00338 + K00339 + K00340 + ((K00341 + K00342)/2 + K15863) + K00343)/11	The formula of the NADH-quinone oxidoreductase was designed according to KEGG module M00144 (https://www.genome.jp/kegg-bin/show_module?M00144)
		K00331	nuoB; NADH-quinone oxidoreductase subunit B [EC:7.1.1.2]
		K00332	nuoC; NADH-quinone oxidoreductase subunit C [EC:7.1.1.2]
		K00333	nuoD; NADH-quinone oxidoreductase subunit D [EC:7.1.1.2]
		K13378	nuoCD; NADH-quinone oxidoreductase subunit C/D [EC:7.1.1.2]
		K13380	nuoBCD; NADH-quinone oxidoreductase subunit B/C/D [EC:7.1.1.2]
		K00334	nuoE; NADH-quinone oxidoreductase subunit E [EC:7.1.1.2]
		K00335	nuoF; NADH-quinone oxidoreductase subunit F [EC:7.1.1.2]
		K00336	nuoG; NADH-quinone oxidoreductase subunit G [EC:7.1.1.2]
		K00337	nuoH; NADH-quinone oxidoreductase subunit H [EC:7.1.1.2]
		K00338	nuoI; NADH-quinone oxidoreductase subunit I [EC:7.1.1.2]
		K00339	nuoJ; NADH-quinone oxidoreductase subunit J [EC:7.1.1.2]
		K00340	nuoK; NADH-quinone oxidoreductase subunit K [EC:7.1.1.2]
		K00341	nuoL; NADH-quinone oxidoreductase subunit L [EC:7.1.1.2]
		K00342	nuoM; NADH-quinone oxidoreductase subunit M [EC:7.1.1.2]
		K15863	nuoLM; NADH-quinone oxidoreductase subunit L/M [EC:7.1.1.2]
		K00343	nuoN; NADH-quinone oxidoreductase subunit N [EC:7.1.1.2]
	NAD(P)H-quinone oxidoreductase	K05574	ndhC; NAD(P)H-quinone oxidoreductase subunit 3	(K05574 + K05582 + K05581 + K05579 + K05572 + K05580 + K05578 + K05576 + K05577 + K05575 + K05573)/11	The formula of the NAD(P)H-quinone oxidoreductase was designed according to KEGG module M00145 (https://www.genome.jp/kegg-bin/show_module?M00145) Note: K05583, K05584 and K05585 are non-essential components in the complex
		K05582	ndhK; NAD(P)H-quinone oxidoreductase subunit K
		K05581	ndhJ; NAD(P)H-quinone oxidoreductase subunit J
		K05579	ndhH; NAD(P)H-quinone oxidoreductase subunit H
		K05572	ndhA; NAD(P)H-quinone oxidoreductase subunit 1
		K05580	ndhI; NAD(P)H-quinone oxidoreductase subunit I
		K05578	ndhG; NAD(P)H-quinone oxidoreductase subunit 6
		K05576	ndhE; NAD(P)H-quinone oxidoreductase subunit 4L
		K05577	ndhF; NAD(P)H-quinone oxidoreductase subunit 5
		K05575	ndhD; NAD(P)H-quinone oxidoreductase subunit 4
		K05573	ndhB; NAD(P)H-quinone oxidoreductase subunit 2
		K05583	ndhL; NAD(P)H-quinone oxidoreductase subunit L, non-essential components
		K05584	ndhM; NAD(P)H-quinone oxidoreductase subunit M, non-essential components
		K05585	ndhN; NAD(P)H-quinone oxidoreductase subunit N, non-essential components
	Succinate dehydrogenase (ubiquinone)	K00241	sdhC, frdC; succinate dehydrogenase / fumarate reductase, cytochrome b subunit	(K00241 + K00242 + K18859 + K18860 + K00239 + K00240)/6	KEGG Module M00149 (https://www.genome.jp/kegg-bin/show_module?M00149)
		K00242	sdhD, frdD; succinate dehydrogenase / fumarate reductase, membrane anchor subunit
		K18859	sdhD, frdD; succinate dehydrogenase / fumarate reductase, subunit D
		K18860	sdhD, frdD; putative succinate dehydrogenase / fumarate reductase, subunit D
		K00239	sdhA, frdA; succinate dehydrogenase / fumarate reductase, flavoprotein subunit [EC:1.3.5.1 1.3.5.4]
		K00240	sdhB, frdB; succinate dehydrogenase / fumarate reductase, iron-sulfur subunit [EC:1.3.5.1 1.3.5.4]
	Cytochrome c oxidase, cbb3-type	K00404	ccoN; cytochrome c oxidase cbb3-type subunit I	((K00404 + K00405)/2 + K15862) + K00407 + K00406)/3	KEGG Module M00156 (https://www.genome.jp/kegg-bin/show_module?M00156)
		K00405	ccoO; cytochrome c oxidase cbb3-type subunit II
		K15862	ccoNO; cytochrome c oxidase cbb3-type subunit I/II (ccoNO can replace the combination of ccoN and ccoO)
		K00407	ccoQ; cytochrome c oxidase cbb3-type subunit IV
		K00406	ccoP; cytochrome c oxidase cbb3-type subunit III
	Cytochrome bd ubiquinol oxidase	K00425	cydA; cytochrome bd ubiquinol oxidase subunit I	(K00425 + K00426 + (K00424 + K22501))/3	KEGG Module M00153 (https://www.genome.jp/kegg-bin/show_module?M00153)
		K00426	cydB; cytochrome bd ubiquinol oxidase subunit II
		K00424	cydX; cytochrome bd-I ubiquinol oxidase subunit X
		K22501	appX; cytochrome bd-II ubiquinol oxidase subunit AppX
	Cytochrome o ubiquinol oxidase	K02300	cyoD; cytochrome o ubiquinol oxidase subunit IV	(K02300 + K02299 + K02298 + K02297)/4	KEGG Module M00417 (https://www.genome.jp/kegg-bin/show_module?M00417)
		K02299	cyoC; cytochrome o ubiquinol oxidase subunit III
		K02298	cyoB; cytochrome o ubiquinol oxidase subunit I [EC:7.1.1.3]
		K02297	K02297 cyoA; cytochrome o ubiquinol oxidase subunit II [EC:7.1.1.3]
	Cytochrome c oxidase, prokaryotes, aa3-type	K02275	coxB, ctaC; cytochrome c oxidase subunit II [EC:1.9.3.1]	(K02275 + (K02274+K02276)/2 + K15408)/2	KEGG Module M00154 (https://www.genome.jp/kegg-bin/show_module?M00154) Note: K02277 is non-essential
		K02274	coxA, ctaD; cytochrome c oxidase subunit I [EC:1.9.3.1]
		K02276	coxC, ctaE; cytochrome c oxidase subunit III [EC:1.9.3.1]
		K15408	coxAC; cytochrome c oxidase subunit I+III [EC:1.9.3.1]
		K02277	coxD, ctaF; cytochrome c oxidase subunit IV [EC:1.9.3.1] (non-essential)
	Cytochrome aa3-600 menaquinol oxidase	K02829	qoxD; cytochrome aa3-600 menaquinol oxidase subunit IV [EC:7.1.1.5]	(K02829 + K02828 + K02827 + K02826)/4	KEGG Module M00416 (https://www.genome.jp/kegg-bin/show_module?M00416)
		K02828	qoxC; cytochrome aa3-600 menaquinol oxidase subunit III [EC:7.1.1.5]
		K02827	qoxB; cytochrome aa3-600 menaquinol oxidase subunit I [EC:7.1.1.5]
		K02826	qoxA; cytochrome aa3-600 menaquinol oxidase subunit II [EC:7.1.1.5]
	Cytochrome bc1 complex	K00410	fbcH; ubiquinol-cytochrome c reductase cytochrome b/c1 subunit	((K00412 + K00413)/2 + K00410 + K00411 + K00414 + K00415 + K00416 + K00417 + K00418 + K00419 + K00420)/9	KEGG Module M00152 (https://www.genome.jp/kegg-bin/show_module?M00152)
		K00411	UQCRFS1, RIP1, petA; ubiquinol-cytochrome c reductase iron-sulfur subunit [EC:7.1.1.8]
		K00412	CYTB, petB; ubiquinol-cytochrome c reductase cytochrome b subunit
		K00413	CYC1, CYT1, petC; ubiquinol-cytochrome c reductase cytochrome c1 subunit
		K00414	QCR1, UQCRC1; ubiquinol-cytochrome c reductase core subunit 1
		K00415	QCR2, UQCRC2; ubiquinol-cytochrome c reductase core subunit 2
		K00416	QCR6, UQCRH; ubiquinol-cytochrome c reductase subunit 6
		K00417	QCR7, UQCRB; ubiquinol-cytochrome c reductase subunit 7
		K00418	QCR8, UQCRQ; ubiquinol-cytochrome c reductase subunit 8
		K00419	QCR9, UCRC; ubiquinol-cytochrome c reductase subunit 9
		K00420	QCR10, UQCR; ubiquinol-cytochrome c reductase subunit 10
Secretion system	Type I Secretion	K12340	tolC; outer membrane protein	(K12340 + K11003 + K11004)/3	KEGG map03070 (https://www.genome.jp/kegg-bin/show_pathway?map03070)
		K11003	HlyD; membrane fusion protein, hemolysin D
		K11004	HylB; ABC transpoter, ATP-binding cassette, subfamily B, bacterial HlyB
	Type III Secretion	K03221	yscF; type III secretion protein F	(K03221 + K04056 + K04057 + K04059 + K03219 + K04058 + K03222 + K03226 + K03227 + K03228 + K03229 + K03230 + K03224 + K03225 + K03223)/15
		K04056	yscO; type III secretion protein O
		K04057	yscP; type III secretion protein P
		K04059	yscX; type III secretion protein X
		K03219	yscC; type III secretion protein C
		K04058	yscW; type III secretion protein W
		K03222	yscJ; type III secretion protein J
		K03226	yscR; type III secretion protein R
		K03227	yscS; type III secretion protein S
		K03228	yscT; type III secretion protein T
		K03229	yscU; type III secretion protein U
		K03230	yscV; type III secretion protein V
		K03224	yscN; type III secretion protein N
		K03225	yscQ; type III secretion protein Q
		K03223	yscL; type III secretion protein L
	Type II Secretion	K02453	gspD; general secretion pathway protein D	(K02453 + K02465 + K02452 + K02455 + K02456 + K02457 + K02458 + K02459 + K02460 + K02461 + K02462 + K02454 + K02464)/13
		K02465	gspS; general secretion pathway protein S
		K02452	gspC; general secretion pathway protein C
		K02455	gspF; general secretion pathway protein F
		K02456	gspG; general secretion pathway protein G
		K02457	gspH; general secretion pathway protein H
		K02458	gspI; general secretion pathway protein I
		K02459	gspJ; general secretion pathway protein J
		K02460	gspK; general secretion pathway protein K
		K02461	gspL; general secretion pathway protein L
		K02462	gspM; general secretion pathway protein M
		K02454	gspE; general secretion pathway protein E
		K02464	gspO; general secretion pathway protein O
	Type IV Secretion	K03149	virB1; type IV secretion system protein VirB1	(K03149 + K03197 + K03198 + K03200 + K03202 + K03204 + K03201 + K03203 + K03195 + K03199 + K03196 + K03205)/12
		K03197	virB2; type IV secretion system protein VirB27
		K03198	virB3; type IV secretion system protein VirB3
		K03200	virB5; type IV secretion system protein VirB5
		K03202	virB7; type IV secretion system protein VirB7
		K03204	virB9; type IV secretion system protein VirB9
		K03201	virB6; type IV secretion system protein VirB6
		K03203	virB8; type IV secretion system protein VirB8
		K03195	virB10; type IV secretion system protein VirB10
		K03199	virB4; type IV secretion system protein VirB4
		K03196	virB11; type IV secretion system protein VirB11
		K03205	virD4; type IV secretion system protein VirD4
	Type VI Secretion	K11904	vgrG; type VI secretion system secreted protein VgrG	(K11904 + K11903 + K11906 + K11891 + K11892 + K11907 + K11912 + K11913 + K11915)/9
		K11903	hcp; type VI secretion system secreted protein Hcp
		K11906	lip; type VI secretion system protein Lip
		K11891	icmF; type VI secretion system protein IcmF
		K11892	dotU; type VI secretion system protein DotU
		K11907	clpV; type VI secretion system protein ClpV
		K11912	ppkA; serine/threonine-protein kinase PpkA
		K11913	fha1; type VI secretion system protein Fha1
		K11915	pppA; serine/threonine protein phosphatase PppA
	Sec-SRP	K03072	secD; preprotein translocase subunit SecD	(K03072 + K03074 + K12257 + K03073 + K03075 + K03076 + K03210 + K03217 + K03070 + K13301 + K03110 + K03071 + K03106)/13
		K03074	secF; preprotein translocase subunit SecF
		K12257	secDF; SecD/SecF fusion protein
		K03073	secE; preprotein translocase subunit SecE
		K03075	secG; preprotein translocase subunit SecG
		K03076	secY; preprotein translocase subunit SecY
		K03210	yajC; preprotein translocase subunit YajC
		K03217	yidC; preprotein translocase subunit YidC
		K03070	secA; preprotein translocase subunit SecG
		K13301	secM; preprotein translocase subunit SecM
		K03110	ftsY; fused signal recognition particle receptor
		K03071	secB; preprotein translocase subunit SecB
		K03106	ffh; signal recognition particle subunit Ffh
	Twin arginine targeting	K03116	tatA; sec-independent protein translocase protein TatA	(K03116 + K03117 + K03118 + K03425)/4
		K03117	tatB; sec-independent protein translocase protein TatB
		K03118	tatC; sec-independent protein translocase protein TatC
		K03425	tatE; sec-independent protein translocase protein TatE
	Type Vabc Secretion for Va, Vb and Vc	K11028	vacA; Type Va, vacuolating cytotoxin	K11028 + (K11017 + K11016)/2 + (K12341 + K12342)/2
		K11017	shlB; Type Vb, hemolysin activation/secretion protein
		K11016	shlA; Type Vb, hemolysin
		K12341	yadA; Type Vc, adhesin YadA
		K12342	yadBC; Type Vc, adhesin YadB/C
Other	Bacterial chemotaxis	K03406	mcp; methyl-accepting chemotaxis protein	(K03406 + K05874 + K05875 + K05876 + K05877 + K03776 + K10108 + K10439 + K10540 + K12368 + K03407 + K03408 + K03413 + K03410 + K03414 + K03409 + K03412 + K13924 + K03415 + K03411 + K00575 + K02410 + K02416 + K02417 + K02556 + K02557)/26	KEGG map02030 (https://www.genome.jp/kegg-bin/show_pathway?map02030)
		K05874	tsr; methyl-accepting chemotaxis protein I, serine sensor receptor
		K05875	tar; methyl-accepting chemotaxis protein II, aspartate sensor receptor
		K05876	trg; methyl-accepting chemotaxis protein III, ribose and galactose sensor receptor
		K05877	tap; methyl-accepting chemotaxis protein IV, peptide sensor receptor
		K03776	aer; aerotaxis receptor
		K10108	malE; maltose/maltodextrin transport system substrate-binding protein
		K10439	rbsB; ribose transport system substrate-binding protein
		K10540	mglB; methyl-galactoside transport system substrate-binding protein
		K12368	dppA; dipeptide transport system substrate-binding protein
		K03407	cheA; two-component system, chemotaxis family, sensor kinase CheA [EC:2.7.13.3]
		K03408	cheW; purine-binding chemotaxis protein CheW
		K03413	cheY; two-component system, chemotaxis family, chemotaxis protein CheY
		K03410	cheC; chemotaxis protein CheC
		K03414	cheZ; chemotaxis protein CheZ
		K03409	cheX; chemotaxis protein CheX
		K03412	cheB; two-component system, chemotaxis family, protein-glutamate methylesterase/glutaminase [EC:3.1.1.61 3.5.1.44]
		K13924	cheBR; two-component system, chemotaxis family, CheB/CheR fusion protein [EC:2.1.1.80 3.1.1.61]
		K03415	cheV; two-component system, chemotaxis family, chemotaxis protein CheV
		K03411	cheD; chemotaxis protein CheD [EC:3.5.1.44]
		K00575	cheR; chemotaxis protein methyltransferase CheR [EC:2.1.1.80]
		K02410	fliG; flagellar motor switch protein FliG
		K02416	fliM; flagellar motor switch protein FliM
		K02417	fliNY, fliN; flagellar motor switch protein FliN/FliY
		K02556	motA; chemotaxis protein MotA
		K02557	motB; chemotaxis protein MotB
	Flagellar assembly	K02402	flhC; flagellar transcriptional activator FlhC	(K02402 + K02403 + K02398 + K02405 + K02406 + K02407 + K02397 + K02396 + K02414 + K02389 + K02390 + K02391 +K02392 + K02393 + K02394 + K02387 + K02388 + K02408 + K02409 + K02410 + K02416 + K02417 + K02400 + K02401 + K02411 + K02412 + K02418 + K02419 + K02420 + K02421 + K13820 + K02556 + K02557 + K21217 + K21218 + K02399 + K02413 + K02422 + K02423 + K02386)/40	KEGG map02040 (https://www.genome.jp/kegg-bin/show_pathway?map02040)
		K02403	flhD; flagellar transcriptional activator FlhD
		K02398	flgM; negative regulator of flagellin synthesis FlgM
		K02405	fliA; RNA polymerase sigma factor for flagellar operon FliA
		K02406	fliC; flagellin
		K02407	fliD; flagellar hook-associated protein 2
		K02397	flgL; flagellar hook-associated protein 3 FlgL
		K02396	flgK; flagellar hook-associated protein 1 FlgK
		K02414	fliK; flagellar hook-length control protein FliK
		K02389	flgD; flagellar basal-body rod modification protein FlgD
		K02390	flgE; flagellar hook protein FlgE
		K02391	flgF; flagellar basal-body rod protein FlgF
		K02392	flgG; flagellar basal-body rod protein FlgG
		K02393	flgH; flagellar L-ring protein precursor FlgH
		K02394	flgI; flagellar P-ring protein precursor FlgI
		K02387	flgB; flagellar basal-body rod protein FlgB
		K02388	flgC; flagellar basal-body rod protein FlgC
		K02408	fliE; flagellar hook-basal body complex protein FliE
		K02409	fliF; flagellar M-ring protein FliF
		K02410	fliG; flagellar motor switch protein FliG
		K02416	fliM; flagellar motor switch protein FliM
		K02417	fliNY, fliN; flagellar motor switch protein FliN/FliY
		K02400	flhA; flagellar biosynthesis protein FlhA
		K02401	flhB; flagellar biosynthetic protein FlhB
		K02411	fliH; flagellar assembly protein FliH
		K02412	fliI; flagellum-specific ATP synthase [EC:7.4.2.8]
		K02418	fliOZ, fliO; flagellar protein FliO/FliZ
		K02419	fliP; flagellar biosynthetic protein FliP
		K02420	fliQ; flagellar biosynthetic protein FliQ
		K02421	fliR; flagellar biosynthetic protein FliR
		K13820	fliR-flhB; flagellar biosynthetic protein FliR/FlhB
		K02556	motA; chemotaxis protein MotA
		K02557	motB; chemotaxis protein MotB
		K21217	motX; sodium-type polar flagellar protein MotX
		K21218	motY; sodium-type flagellar protein MotY
		K02399	flgN; flagella synthesis protein FlgN
		K02413	fliJ; flagellar FliJ protein
		K02422	fliS; flagellar protein FliS
		K02423	fliT; flagellar protein FliT
		K02386	flgA; flagella basal body P-ring formation protein FlgA
	Dissimilatory arsenic reduction (arsRBC or arsRDABC)	K00537	arsC; arsenate reductase	((K00537 + K03741 + K18701) + (K03325 + K03893) + K03892 + K01551)/4	Assess the completion of the ars operon, consists of either arsRBC or arsRDABC: 1. K00537 arsC; arsenate reductase OR K03741 arsC; arsenate reductase OR K18701 arsC; arsenate-mycothiol transferase 2. K03325 arsB; arsenite transporter OR K03893 arsB; arsenical pump membrane protein 3. K03892 arsR; ArsR family transcriptional regulator 4. K01551 arsA; arsenite/tail-anchored protein-transporting ATP…
		K03741	arsC; arsenate reductase
		K18701	arsC; arsenate-mycothiol transferase
		K03325	arsB; arsenite transporter OR K03893 arsB; arsenical pump membrane protein
		K03893	arsB; arsenical pump membrane protein
		K03892	arsR; ArsR family transcriptional regulator
		K01551	arsA; arsenite/tail-anchored protein-transporting ATPase
	Isoprene degradation pathway	IsoA	IsoA, α-subunit of the isoprene monooxygenase	IsoA	An important volatile organic compound. The gene isoA encoding the α-subunit of the isoprene monooxygenase was selected as marker gene. Reference: Carrión, O., et al., Gene probing reveals the widespread distribution, diversity and abundance of isoprene-degrading bacteria in the environment. Microbiome, 2018. 6(1).
