# Supplementary material for: DiTing: A Pipeline to Infer and Compare Biogeochemical Pathways From Metagenomic and Metatranscriptomic Data
Source: Front Microbiol. 2021 Aug 2;12:698286. doi: 10.3389/fmicb.2021.698286 (PMC8367434; doi:10.3389/fmicb.2021.698286)
Supplement: Supplementary file 4 [file Table_4.XLSX]

## Sheet: Sheet1
Table S4 The relative abundance of biogeochemical pathways in metagenomes from the Manus Basin
Pathway	NSu-F2b	NSu-F5	Fw-F1b	Fw-F3	RR-F1b
Photosystem II (psbABCDEF)	0.0687	2.83	0.0315	0	0.264
Photosystem I (psaABCDEF)	0	0.105	0	0	0
Cytochrome b6/f complex (petABCDGLMN)	0.95	0.728	0.448	0.456	1.15
Anoxygenic photosystem II (pufML)	0	0	0	0	0
Anoxygenic photosystem I (pscABCD)	0	0	0	0	0
RuBisCo	13	34.1	31.3	40.9	57.9
CBB cycle (prkB)	12.6	74.8	45.7	55	55.9
rTCA cycle (aclAB, ccsAB, ccl)	74.4	53.7	4.2	2.09	0.871
Wood-Ljungdahl pathway (acsABCDE)	15.5	2.32	0	0	0
3-Hydroxypropionate Bicycle	2.02	2	0.39	0.335	0.661
Glycolysis (glk, pfk, pyk)	123	158	49.8	64.2	94.7
Entner-Doudoroff pathway, glucose-6P -> glyceraldehyde-3P + pyruvate	19.6	31.4	3.39	3.92	8.68
Gluconeogenesis (fbp, pck)	383	281	66.4	75	103
TCA cycle	178	184	38.5	45	76.5
Methanogenesis (mcrABG)	0	0	0	0	0
Methanogenesis, methanol -> methane (mtaABC)	0	0	0	0	0
Methanogenesis, amines -> methane (mtbA, mtmC, mtbC, mttC)	0	0	0	0	0
Methanogenesis, acetate -> methane (cdhCDE)	2.63	0.565	0	0	0
Methanogenesis, CO2 -> methane	4.49	1.74	0.438	0.646	2.65
Methane oxidation, methane -> methanol (mmoBCDXYZ, amoABC)	22	6.15	7.86	6.53	5.7
Methane oxidation, methanol -> formaldehyde (mxaFI, xoxF)	0.101	0	0	0	0
Fermentation to lactate, pyruvate -> lactate (LDH)	4.96	0.19	0	0	0
Fermentation to formate, pyruvate -> formate (pf1D)	0.563	3.88	0	0	0
Fermentation to formate -> CO2 & H2 (fdh)	14.7	14.4	2.88	2.87	4.64
Fermentation to acetate, pyruvate -> acetate (poxB, poxL, acyP)	76.8	40.7	10.2	13.5	21.1
Fermentation to acetate, acetyl-CoA -> acetate (ach1, eutD, pta, acyP)	83.5	80.5	11.3	13.9	21.4
Fermentation to acetate, lactate -> acetate (EC:1.13.12.4)	0	0	0	0	0
Fermentation to ethanol, acetate to acetylaldehyde (ald)	16	39	7.52	9.45	6.19
Fermentation to ethanol, acetyl-CoA to acetylaldehyde (reversible)	2.01	10.1	0.409	0.453	0.403
Fermentation to ethanol, acetylaldehyde to ethanol (adh, mdh)	40.1	69.4	11.8	17.2	16.5
Fermentation to succinate	245	216	32.8	38.8	62.9
Anaplerotic genes (pyruvate -> oxaloacetate)	699	627	88.6	107	137
Dissimilatory nitrate reduction, nitrate -> nitrite (narGHI or napAB)	187	160	28.1	33.4	33.3
Dissimilatory nitrate reduction, nitrite -> ammonia (nirBD or nrfAH)	19.7	86.9	31.6	36.5	65.1
Assimilatory nitrate reduction, nitrate -> nitrite (narB or NR or nasAB)	4.56	7.21	0	0	0.132
Assimilatory nitrate reduction, nitrite -> ammonia (NIT-6 or nirA)	0	0	0	0	0.911
Denitrification, nitrite -> nitric oxide (nirK or nirS)	9.05	70.9	9.87	2.98	4.02
Denitrification, nitric oxide -> nitrous oxide (norBC)	68	338	31	34.7	8.62
Denitrification, nitrous oxide -> nitrogen (nosZ)	31.4	111	11.8	9.11	1.9
Nitrogen fixation, nitrogen -> ammonia (nifKDH)	0.981	2.12	0	0	0
Nitrification, ammonia -> hydroxylamine (amoABC)	22	6.15	7.86	6.53	5.7
Nitrification, hydroxylamine -> nitrite (hao)	116.58	17.8	6.93	8.89	0.71
Nitrification, nitrite -> nitrate (nxrAB)	62.9	23.3	4.29	4.79	4.88
Anammox, nitric oxide + ammonia -> hydrazine (hzs)	0.976	5.89	0.286	0.131	1.35
Anammox, hydrazine -> nitrogen (hdh)	0.219	0.254	0	0	0
Assimilatory sulfate reduction, sulfate -> sulfite	89.3	91.9	12.9	15.7	23.6
Assimilatory sulfate reduction, sulfite -> sulfide (cysJI or sir)	10.2	17.5	0.353	0.187	1.81
Dissimilatory sulfate reduction, sulfate -> sulfite (reversible) (sat and aprAB)	103	134	53.7	64.8	92.8
Dissimilatory sulfate reduction, sulfite -> sulfide (reversible) (dsrAB)	6.34	82.6	73.7	83	71.7
Thiosulfate oxidation by SOX complex, thiosulfate -> sulfate	20.3	183	77.5	90.6	147
Alternative thiosulfate oxidation (doxAD)	2.5	3.8	0.871	0.784	1.49
Alternative thiosulfate oxidation (tsdA)	18.8	39.8	1.79	1.05	0.667
Sulfur reduction, sulfur -> sulfide (sreABC)	0	0	0	0	0
Thiosulfate disproportionation, thiosulfate -> sulfide & sulfite (phsABC)	31.9	16.2	1.48	0.818	0.0703
Sulfhydrogenase, (sulfide)n -> (sulfide)n-1	6.64	0.367	0	0	0
Sulfur disproportionation, sulfur -> sulfide & sulfite	0	0	0	0	0
Sulfur dioxygenase	15.9	65.7	47.1	44.3	84.6
Sulfite oxidation, sulfite -> sulfate (sorB, SUOX, soeABC)	64.9	287	56	64.9	80.9
Sulfide oxidation, sulfide -> sulfur (fccAB)	3.05	22.5	15.5	18.6	14.6
DMSP biosynthesis, Met -> DMSP (DSYB or dsyB or mmtN)	5.16	0.286	0	0	0.168
DMSP demethylation, DMSP -> MMPA (dmdA)	9.31	5.7	2.44	0.933	5.57
DMSP demethylation, MMPA -> MeSH (dmdBCD or acuH)	85.2	102	13.1	14	26.8
DMSP cleavage, DMSP -> DMS (ddds or alma1)	25.3	13.9	7.74	8.96	15
DMS oxidation, DMS -> MeSH (dmoA)	8.51	16.4	2.96	1.34	6.59
DMS oxidation, DMS -> DMSO (ddhABC or tmm)	75	53.1	8.73	10.6	13.7
DMSO reduction, DMSO -> DMS (dms or dorA)	32.8	87.4	26.1	43.6	39.2
MddA pathway, MeSH -> DMS (mddA)	1.33	31.1	0.488	0.505	0.501
MeSH oxidation, MeSH -> Formaldehyde (MTO)	0.5	2.55	0	0	0.49
F-type ATPase	232	248	59.3	72.9	113
V/A-type ATPase	23.2	11.1	5.85	5.8	7.34
NADH-quinone oxidoreductase	89.7	173	52.5	57.4	96.3
NAD(P)H-quinone oxidoreductase	0.0815	0.232	0.103	0.17	0.151
Succinate dehydrogenase (ubiquinone)	0	0	0	0	0
Cytochrome c oxidase, cbb3-type	34.8	147	34.3	40.3	74
Cytochrome bd ubiquinol oxidase	239	128	5.67	3.47	5.09
Cytochrome o ubiquinol oxidase	11.2	13.5	0.188	0.184	0.944
Cytochrome c oxidase, prokaryotes, aa3-type	39.5	106	42	54.9	104
Cytochrome aa3-600 menaquinol oxidase	0	0	0	0	0
Cytochrome bc1 complex	13.8	35.3	11.7	14.3	21.8
Type I Secretion	7.82	18.8	1.29	1.09	2.93
Type III Secretion	0.0069	0.00643	0.19	0.118	0.0265
Type II Secretion	40.3	57.8	9.38	10.3	9.41
Type IV Secretion	9.82	10.9	0.252	0.218	0.172
Type VI Secretion	3.81	23.7	1.71	1.29	1.3
Sec-SRP	196	200	50.6	56.9	90.5
Twin arginine targeting	183	199	49.7	59.7	83
Type Vabc secretion	0	0	0	0	0
Bacterial chemotaxis	119	70.5	5.09	3.93	8.31
Flagellum assembly	112	51.9	5.06	4.64	10.4
Dissimilatory arsenic reduction	105	181	24.5	26.4	37
