# Supplementary material for: DiTing: A Pipeline to Infer and Compare Biogeochemical Pathways From Metagenomic and Metatranscriptomic Data
Source: Front Microbiol. 2021 Aug 2;12:698286. doi: 10.3389/fmicb.2021.698286 (PMC8367434; doi:10.3389/fmicb.2021.698286)
Supplement: Supplementary file 5 [file Table_5.XLSX]

## Sheet: Sheet1
Table S5 The relative abundance of genes within pathways analyzed for collected samples. Metagenome samples were collected from hydrothermal vent fluids at PACManus and North Su fields in Manus Basin.
Cycle	Pathway	K_number/gene	Full gene name	NSu-F2b	NSu-F5	Fw-F1b	Fw-F3	RR-F1b
Photosystem	Photosystem II (psbABCDEF)	K02703	psbA; photosystem II P680 reaction center D1 protein	0.231152	11.844	0	0	1.34924
		K02706	psbD; photosystem II P680 reaction center D2 protein	0.103186	3.95106	0.189255	0	0.232018
		K02705	psbC; photosystem II CP43 chlorophyll apoprotein	0	0	0	0	0
		K02704	psbB; photosystem II CP47 chlorophyll apoprotein	0	0.694281	0	0	0
		K02707	psbE; photosystem II cytochrome b559 subunit alpha	0.0778717	0.287631	0	0	0
		K02708	psbF; photosystem II cytochrome b559 subunit beta	0	0.193492	0	0	0
	Photosystem I (psaABCDEF)	K02689	psaA; photosystem I P700 chlorophyll a apoprotein A1	0	0	0	0	0
		K02690	psaB; photosystem I P700 chlorophyll a apoprotein A2	0	0	0	0	0
		K02691	psaC; photosystem I subunit VII	0	0.264893	0	0	0
		K02692	psaD; photosystem I subunit II	0	0	0	0	0
		K02693	psaE; photosystem I subunit IV	0	0.36746	0	0	0
		K02694	psaF; photosystem I subunit III	0	0	0	0	0
	Cytochrome b6/f complex (petABCDGLMN)	K02635	petB; cytochrome b6	0	0	0	0	0
		K02637	petD; cytochrome b6-f complex subunit 4	0	0	0	0	0
		K02634	petA; apocytochrome f	0	0.381048	0	0	0
		K02636	petC; cytochrome b6-f complex iron-sulfur subunit	7.60322	5.44055	3.58454	3.64903	9.20777
		K02642	petL; cytochrome b6-f complex subunit 6	0	0	0	0	0
		K02643	petM; cytochrome b6-f complex subunit 7	0	0	0	0	0
		K03689	PetN; cytochrome b6-f complex subunit 8	0	0	0	0	0
		K02640	petG; cytochrome b6-f complex subunit 5	0	0	0	0	0
	Anoxygenic photosystem II (pufML)	K08928	pufL; photosynthetic reaction center L subunit	0	0	0	0	0
		K08929	pufM; photosynthetic reaction center M subunit	0	0	0	0	0
	Anoxygenic photosystem I (pscABCD)	K08940	pscA; photosystem P840 reaction center large subunit	0	0	0	0	0
		K08941	pscB; photosystem P840 reaction center iron-sulfur protein	0	0	0	0	0
		K08942	pscC; photosystem P840 reaction center cytochrome c551	0	0	0	0	0
		K08943	pscD; photosystem P840 reaction center protein PscD	0	0	0	0	0
Carbon fixation	Calvin-Benson-Bassham cycle	K00855	PRK, prkB; phosphoribulokinase [EC:2.7.1.19]	12.6414	74.8052	45.6892	54.9666	55.9199
		K01601	rbcL; ribulose-bisphosphate carboxylase large chain [EC:4.1.1.39]	12.9751	34.1401	31.3455	40.8999	57.9189
		K01602	rbcS; ribulose-bisphosphate carboxylase small chain [EC:4.1.1.39]	5.64407	87.1299	47.2476	60.4274	115.516
		K00927	PGK, pgk; phosphoglycerate kinase [EC:2.7.2.3]	440.52	419.275	134.206	126.235	194.048
		K05298	GAPA; glyceraldehyde-3-phosphate dehydrogenase (NADP+) (phosphorylating) [EC:1.2.1.13]	0	0	0	0	0
		K00150	gap2; glyceraldehyde-3-phosphate dehydrogenase (NAD(P)) [EC:1.2.1.59]	22.5849	8.91769	4.57046	6.66962	7.96158
		K00134	GAPDH, gapA; glyceraldehyde 3-phosphate dehydrogenase [EC:1.2.1.12]	460.314	447.285	92.6904	97.6023	157.946
		K01623	ALDO; fructose-bisphosphate aldolase, class I [EC:4.1.2.13]	51.7	36.9492	23.6286	24.1192	37.5042
		K01624	FBA, fbaA; fructose-bisphosphate aldolase, class II [EC:4.1.2.13]	272.254	293.351	66.2141	75.4791	151.594
		K03841	FBP, fbp; fructose-1,6-bisphosphatase I [EC:3.1.3.11]	129.91	173.026	39.8766	46.5832	81.1396
		K02446	glpX; fructose-1,6-bisphosphatase II [EC:3.1.3.11]	7.98227	1.97543	0.408742	0.275464	1.47285
		K11532	glpX-SEBP; fructose-1,6-bisphosphatase II / sedoheptulose-1,7-bisphosphatase [EC:3.1.3.11 3.1.3.37]	5.08985	1.5837	0	0	0.48222
		K01086	fbp-SEBP; fructose-1,6-bisphosphatase I / sedoheptulose-1,7-bisphosphatase [EC:3.1.3.11 3.1.3.37]	0	0	0	0	0
		K00615	E2.2.1.1, tktA, tktB; transketolase [EC:2.2.1.1]	310.039	317.244	86.6346	91.492	137.173
		K01100	E3.1.3.37; sedoheptulose-bisphosphatase [EC:3.1.3.37]	0	0	0	0	0
		K11532	glpX-SEBP; fructose-1,6-bisphosphatase II / sedoheptulose-1,7-bisphosphatase [EC:3.1.3.11 3.1.3.37]	5.08985	1.5837	0	0	0.48222
		K01086	fbp-SEBP; fructose-1,6-bisphosphatase I / sedoheptulose-1,7-bisphosphatase [EC:3.1.3.11 3.1.3.37]	0	0	0	0	0
		K01807	rpiA; ribose 5-phosphate isomerase A [EC:5.3.1.6]	89.7517	138.386	70.0204	74.1805	125.143
		K01808	rpiB; ribose 5-phosphate isomerase B [EC:5.3.1.6]	169.583	125.84	9.98562	7.97745	16.4591
	Reductive citrate cycle	K00169	porA; pyruvate ferredoxin oxidoreductase alpha subunit [EC:1.2.7.1]	184.125	106.723	4.54915	4.6892	4.07752
		K00170	porB; pyruvate ferredoxin oxidoreductase beta subunit [EC:1.2.7.1]	152.699	68.5958	4.9716	2.80572	1.67849
		K00171	porD; pyruvate ferredoxin oxidoreductase delta subunit [EC:1.2.7.1]	186.531	109.724	6.06328	4.12759	0.370491
		K00172	porG; pyruvate ferredoxin oxidoreductase gamma subunit [EC:1.2.7.1]	194.075	119.275	6.17693	2.93873	4.20503
		K03737	por, nifJ; pyruvate-ferredoxin/flavodoxin oxidoreductase [EC:1.2.7.1 1.2.7.-]	18.7429	37.8954	1.84792	0.905734	0.550469
		K01007	pps, ppsA; pyruvate, water dikinase [EC:2.7.9.2]	103.744	85.2985	3.04471	2.43367	4.1838
		K01006	ppdK; pyruvate, orthophosphate dikinase [EC:2.7.9.1]	111.456	67.8645	27.7278	29.2283	34.9467
		K01595	ppc; phosphoenolpyruvate carboxylase [EC:4.1.1.31]	63.1835	93.0177	18.1286	14.8515	22.0428
		K01959	pycA; pyruvate carboxylase subunit A [EC:6.4.1.1]	0.458929	10.02	0	0	0.335419
		K01960	pycB; pyruvate carboxylase subunit B [EC:6.4.1.1]	8.74212	12.1118	0	0	0
		K01958	PC, pyc; pyruvate carboxylase [EC:6.4.1.1]	6.74858	9.70226	0.884169	1.22866	1.68383
		K00024	mdh; malate dehydrogenase [EC:1.1.1.37]	184.79	155.461	20.8535	48.7606	51.7271
		K01676	E4.2.1.2A, fumA, fumB; fumarate hydratase, class I [EC:4.2.1.2]	25.6224	75.5413	34.529	35.2267	87.1456
		K01679	E4.2.1.2B, fumC, FH; fumarate hydratase, class II [EC:4.2.1.2]	32.1726	68.099	8.36014	12.0555	23.0374
		K01677	E4.2.1.2AA, fumA; fumarate hydratase subunit alpha [EC:4.2.1.2]	105.579	31.0771	1.33387	0.60525	0.347169
		K01678	E4.2.1.2AB, fumB; fumarate hydratase subunit beta [EC:4.2.1.2]	139.635	41.3837	1.15544	0.728658	0
		K00239	sdhA, frdA; succinate dehydrogenase / fumarate reductase, flavoprotein subunit [EC:1.3.5.1 1.3.5.4]	164.67	113.161	23.263	26.5299	50.4847
		K00240	sdhB, frdB; succinate dehydrogenase / fumarate reductase, iron-sulfur subunit [EC:1.3.5.1 1.3.5.4]	359.001	275.838	46.2995	45.6115	59.782
		K00241	sdhC, frdC; succinate dehydrogenase / fumarate reductase, cytochrome b subunit	42.3618	75.5048	6.97045	6.00611	10.3972
		K00242	sdhD, frdD; succinate dehydrogenase / fumarate reductase, membrane anchor subunit	27.6898	41.6247	5.32859	6.05862	6.85596
		K00244	frdA; fumarate reductase flavoprotein subunit [EC:1.3.5.4]	11.656	14.0808	5.49059	5.33907	4.68066
		K00245	frdB; fumarate reductase iron-sulfur subunit [EC:1.3.5.4]	19.3194	17.1748	8.82932	8.1947	11.4098
		K00246	frdC; fumarate reductase subunit C	15.6674	39.9174	3.94842	3.69612	3.60889
		K00247	frdD; fumarate reductase subunit D	10.7944	9.90886	4.7719	4.67209	10.6357
		K18556	frdA; NADH-dependent fumarate reductase subunit A [EC:1.3.1.6]	0	0	0	0	0
		K18557	frdB; NADH-dependent fumarate reductase subunit B [EC:1.3.1.6]	0	0	0	0	0
		K18558	frdC; NADH-dependent fumarate reductase subunit C	0	0	0	0	0
		K18559	frdD; NADH-dependent fumarate reductase subunit D	0	0	0	0	0
		K18560	frdE; NADH-dependent fumarate reductase subunit E	0	0	0	0	0
		K01902	sucD; succinyl-CoA synthetase alpha subunit [EC:6.2.1.5]	198.875	192.006	56.3664	71.7253	109.349
		K01903	sucC; succinyl-CoA synthetase beta subunit [EC:6.2.1.5]	185.89	145.422	42.9874	40.4397	79.8827
		K00174	korA, oorA, oforA; 2-oxoglutarate/2-oxoacid ferredoxin oxidoreductase subunit alpha [EC:1.2.7.3 1.2.7.11]	169.348	145.634	28.5314	24.3049	40.9028
		K00175	korB, oorB, oforB; 2-oxoglutarate/2-oxoacid ferredoxin oxidoreductase subunit beta [EC:1.2.7.3 1.2.7.11]	221.275	135.131	27.5395	26.8379	43.1875
		K00177	korC, oorC; 2-oxoglutarate ferredoxin oxidoreductase subunit gamma [EC:1.2.7.3]	112.935	98.7838	4.33165	3.41421	0.426552
		K00176	korD, oorD; 2-oxoglutarate ferredoxin oxidoreductase subunit delta [EC:1.2.7.3]	145.745	111.254	6.75997	3.37657	0.482812
		K00031	IDH1, IDH2, icd; isocitrate dehydrogenase [EC:1.1.1.42]	45.1047	54.0976	15.9134	20.1284	18.3663
		K01681	ACO, acnA; aconitate hydratase [EC:4.2.1.3]	25.4508	15.7835	4.09613	6.61822	9.9176
		K01682	acnB; aconitate hydratase 2 / 2-methylisocitrate dehydratase [EC:4.2.1.3 4.2.1.99]	283.628	262.493	64.3398	74.1033	133.911
		K15230	aclA; ATP-citrate lyase alpha-subunit [EC:2.3.3.8]	32.2936	37.9746	2.84458	2.2039	0
		K15231	aclB; ATP-citrate lyase beta-subunit [EC:2.3.3.8]	100.975	68.1113	5.55869	1.97067	1.74264
		K15232	ccsA; citryl-CoA synthetase large subunit [EC:6.2.1.18]	0	0	0	0	0
		K15233	ccsB; citryl-CoA synthetase small subunit	0	0	0	0	0
		K15234	ccl; citryl-CoA lyase [EC:4.1.3.34]	15.5348	1.4046	0	0	0
	Wood-Ljungdahl pathway	K00198	cooS, acsA; anaerobic carbon-monoxide dehydrogenase catalytic subunit [EC:1.2.7.4]	65.2947	7.83602	0	0	0
		K05299	fdhA; formate dehydrogenase (NADP+) alpha subunit [EC:1.17.1.10]	0	0	0	0	0
		K15022	fdhB; formate dehydrogenase (NADP+) beta subunit [EC:1.17.1.10]	18.5635	55.6955	2.78643	0.881538	0
		K01938	fhs; formate--tetrahydrofolate ligase [EC:6.3.4.3]	28.9314	37.4046	6.60469	8.20554	13.654
		K01491	folD; methylenetetrahydrofolate dehydrogenase (NADP+) / methenyltetrahydrofolate cyclohydrolase [EC:1.5.1.5 3.5.4.9]	183.698	191.579	58.4682	63.2715	89.4014
		K00297	metF, MTHFR; methylenetetrahydrofolate reductase (NADPH) [EC:1.5.1.20]	338.903	303.19	88.3815	121.936	164.689
		K15023	acsE; 5-methyltetrahydrofolate corrinoid/iron sulfur protein methyltransferase [EC:2.1.1.258]	2.24914	1.0336	0	0	0
		K14138	acsB; acetyl-CoA synthase [EC:2.3.1.169]	2.53879	1.04199	0	0	0
		K00197	cdhE, acsC; acetyl-CoA decarbonylase/synthase, CODH/ACS complex subunit gamma [EC:2.1.1.245]	3.20107	0.500237	0	0	0
		K00194	cdhD, acsD; acetyl-CoA decarbonylase/synthase, CODH/ACS complex subunit delta [EC:2.1.1.245]	4.04283	1.19615	0	0	0
	3-hydroxypropionate bicycle	K01961	accC; acetyl-CoA carboxylase, biotin carboxylase subunit [EC:6.4.1.2 6.3.4.14]	163.246	96.293	27.0004	30.327	44.0183
		K01962	accA; acetyl-CoA carboxylase carboxyl transferase subunit alpha [EC:6.4.1.2 2.1.3.15]	190.794	205.68	50.1287	64.8461	101.906
		K01963	accD; acetyl-CoA carboxylase carboxyl transferase subunit beta [EC:6.4.1.2 2.1.3.15]	189.58	182.644	30.0717	44.5391	86.3269
		K02160	accB, bccP; acetyl-CoA carboxylase biotin carboxyl carrier protein	238.543	178.193	56.3217	66.012	108.829
		K14468	mcr; malonyl-CoA reductase / 3-hydroxypropionate dehydrogenase (NADP+) [EC:1.2.1.75 1.1.1.298]	0	0	0	0	0
		K14469	K14469; acrylyl-CoA reductase (NADPH) / 3-hydroxypropionyl-CoA dehydratase / 3-hydroxypropionyl-CoA synthetase [EC:1.3.1.84 4.2.1.116 6.2.1.36]	0	0	0	0	0
		K15052	K15052; propionyl-CoA carboxylase [EC:6.4.1.3 2.1.3.15]	0	0	0	0	0
		K05606	MCEE, epi; methylmalonyl-CoA/ethylmalonyl-CoA epimerase [EC:5.1.99.1]	75.7567	64.6194	23.1918	22.4175	32.5003
		K01847	MUT; methylmalonyl-CoA mutase [EC:5.4.99.2]	14.5519	30.9572	3.18692	1.7388	5.77628
		K01848	E5.4.99.2A, mcmA1; methylmalonyl-CoA mutase, N-terminal domain [EC:5.4.99.2]	36.0208	21.5444	10.6228	13.3059	26.9909
		K01849	E5.4.99.2B, mcmA2; methylmalonyl-CoA mutase, C-terminal domain [EC:5.4.99.2]	44.016	19.785	11.3332	14.0813	20.2307
		K14471	smtA1; succinyl-CoA:(S)-malate CoA-transferase subunit A [EC:2.8.3.22]	0	0	0	0	0
		K14472	smtB; succinyl-CoA:(S)-malate CoA-transferase subunit B [EC:2.8.3.22]	0	0	0	0	0
		K00239	sdhA, frdA; succinate dehydrogenase / fumarate reductase, flavoprotein subunit [EC:1.3.5.1 1.3.5.4]	164.67	113.161	23.263	26.5299	50.4847
		K00240	sdhB, frdB; succinate dehydrogenase / fumarate reductase, iron-sulfur subunit [EC:1.3.5.1 1.3.5.4]	359.001	275.838	46.2995	45.6115	59.782
		K00241	sdhC, frdC; succinate dehydrogenase / fumarate reductase, cytochrome b subunit	42.3618	75.5048	6.97045	6.00611	10.3972
		K01679	E4.2.1.2B, fumC, FH; fumarate hydratase, class II [EC:4.2.1.2]	32.1726	68.099	8.36014	12.0555	23.0374
		K08691	mcl; malyl-CoA/(S)-citramalyl-CoA lyase [EC:4.1.3.24 4.1.3.25]	7.1316	1.45215	0.621735	0.545237	1.48771
		K14449	mch, mcd; 2-methylfumaryl-CoA hydratase [EC:4.2.1.148]	5.9066	2.23604	0	0	0.162613
		K14470	mct; 2-methylfumaryl-CoA isomerase [EC:5.4.1.3]	3.13781	0.464228	0.335497	0	0.312748
		K09709	meh; 3-methylfumaryl-CoA hydratase [EC:4.2.1.153]	1.85583	10.0657	1.38137	1.46509	2.1666
	Hydroxypropionate-hydroxybutylate cycle	K01964	K01964; acetyl-CoA/propionyl-CoA carboxylase [EC:6.4.1.2 6.4.1.3]	0	0	0	0	0
		K15036	K15036; acetyl-CoA/propionyl-CoA carboxylase [EC:6.4.1.2 6.4.1.3 2.1.3.15]	0	0	0	0	0
		K15037	K15037; biotin carboxyl carrier protein	0	0	0	0	0
		K15017	K15017; malonyl-CoA/succinyl-CoA reductase (NADPH) [EC:1.2.1.75 1.2.1.76]	0	0	0	0	0
		K15039	K15039; 3-hydroxypropionate dehydrogenase (NADP+) [EC:1.1.1.298]	0	0	0	0	0
		K15018	K15018; 3-hydroxypropionyl-coenzyme A synthetase [EC:6.2.1.36]	0	0	0	0	0
		K15019	K15019; 3-hydroxypropionyl-coenzyme A dehydratase [EC:4.2.1.116]	17.9004	0.768307	4.17852	7.00451	4.83413
		K15020	K15020; acryloyl-coenzyme A reductase [EC:1.3.1.84]	0	0	0	0	0
		K05606	MCEE, epi; methylmalonyl-CoA/ethylmalonyl-CoA epimerase [EC:5.1.99.1]	75.7567	64.6194	23.1918	22.4175	32.5003
		K01848	E5.4.99.2A, mcmA1; methylmalonyl-CoA mutase, N-terminal domain [EC:5.4.99.2]	36.0208	21.5444	10.6228	13.3059	26.9909
		K01849	E5.4.99.2B, mcmA2; methylmalonyl-CoA mutase, C-terminal domain [EC:5.4.99.2]	44.016	19.785	11.3332	14.0813	20.2307
		K15038	K15038; succinyl-CoA reductase [EC:1.2.1.76]	0	0	0	0	0
		K15017	K15017; malonyl-CoA/succinyl-CoA reductase (NADPH) [EC:1.2.1.75 1.2.1.76]	0	0	0	0	0
		K14465	K14465; succinate semialdehyde reductase (NADPH) [EC:1.1.1.-]	0	0	0	0	0
		K14466	K14466; 4-hydroxybutyrate---CoA ligase (AMP-forming) [EC:6.2.1.40]	0.239596	0	0	0	0
		K18861	K18861; 4-hydroxybutyrate---CoA ligase (AMP-forming) [EC:6.2.1.40]	0	0	0	0	0
		K14534	abfD; 4-hydroxybutyryl-CoA dehydratase / vinylacetyl-CoA-Delta-isomerase [EC:4.2.1.120 5.3.3.3]	9.7607	9.89645	6.48679	2.6503	6.64932
		K15016	K15016; enoyl-CoA hydratase / 3-hydroxyacyl-CoA dehydrogenase [EC:4.2.1.17 1.1.1.35]	26.1804	5.81306	4.00047	5.93403	6.32119
		K00626	E2.3.1.9, atoB; acetyl-CoA C-acetyltransferase [EC:2.3.1.9]	428.759	572.803	145.57	191.756	354.269
	Dicarboxylate-hydroxybutyrate cycle	K00169	porA; pyruvate ferredoxin oxidoreductase alpha subunit [EC:1.2.7.1]	184.125	106.723	4.54915	4.6892	4.07752
		K00170	porB; pyruvate ferredoxin oxidoreductase beta subunit [EC:1.2.7.1]	152.699	68.5958	4.9716	2.80572	1.67849
		K00171	porD; pyruvate ferredoxin oxidoreductase delta subunit [EC:1.2.7.1]	186.531	109.724	6.06328	4.12759	0.370491
		K00172	porG; pyruvate ferredoxin oxidoreductase gamma subunit [EC:1.2.7.1]	194.075	119.275	6.17693	2.93873	4.20503
		K01007	pps, ppsA; pyruvate, water dikinase [EC:2.7.9.2]	103.744	85.2985	3.04471	2.43367	4.1838
		K01595	ppc; phosphoenolpyruvate carboxylase [EC:4.1.1.31]	63.1835	93.0177	18.1286	14.8515	22.0428
		K00024	mdh; malate dehydrogenase [EC:1.1.1.37]	184.79	155.461	20.8535	48.7606	51.7271
		K01676	E4.2.1.2A, fumA, fumB; fumarate hydratase, class I [EC:4.2.1.2]	25.6224	75.5413	34.529	35.2267	87.1456
		K01677	E4.2.1.2AA, fumA; fumarate hydratase subunit alpha [EC:4.2.1.2]	105.579	31.0771	1.33387	0.60525	0.347169
		K01678	E4.2.1.2AB, fumB; fumarate hydratase subunit beta [EC:4.2.1.2]	139.635	41.3837	1.15544	0.728658	0
		K00239	sdhA, frdA; succinate dehydrogenase / fumarate reductase, flavoprotein subunit [EC:1.3.5.1 1.3.5.4]	164.67	113.161	23.263	26.5299	50.4847
		K00240	sdhB, frdB; succinate dehydrogenase / fumarate reductase, iron-sulfur subunit [EC:1.3.5.1 1.3.5.4]	359.001	275.838	46.2995	45.6115	59.782
		K00241	sdhC, frdC; succinate dehydrogenase / fumarate reductase, cytochrome b subunit	42.3618	75.5048	6.97045	6.00611	10.3972
		K18860	sdhD, frdD; putative succinate dehydrogenase / fumarate reductase, subunit D	0	0	0	0	0
		K01902	sucD; succinyl-CoA synthetase alpha subunit [EC:6.2.1.5]	198.875	192.006	56.3664	71.7253	109.349
		K01903	sucC; succinyl-CoA synthetase beta subunit [EC:6.2.1.5]	185.89	145.422	42.9874	40.4397	79.8827
		K15038	K15038; succinyl-CoA reductase [EC:1.2.1.76]	0	0	0	0	0
		K15017	K15017; malonyl-CoA/succinyl-CoA reductase (NADPH) [EC:1.2.1.75 1.2.1.76]	0	0	0	0	0
		K14465	K14465; succinate semialdehyde reductase (NADPH) [EC:1.1.1.-]	0	0	0	0	0
		K14467	4hbl; 4-hydroxybutyrate---CoA ligase (AMP-forming) [EC:6.2.1.40]	0	0	0	0	0
		K18861	K18861; 4-hydroxybutyrate---CoA ligase (AMP-forming) [EC:6.2.1.40]	0	0	0	0	0
		K14534	abfD; 4-hydroxybutyryl-CoA dehydratase / vinylacetyl-CoA-Delta-isomerase [EC:4.2.1.120 5.3.3.3]	9.7607	9.89645	6.48679	2.6503	6.64932
		K15016	K15016; enoyl-CoA hydratase / 3-hydroxyacyl-CoA dehydrogenase [EC:4.2.1.17 1.1.1.35]	26.1804	5.81306	4.00047	5.93403	6.32119
		K00626	E2.3.1.9, atoB; acetyl-CoA C-acetyltransferase [EC:2.3.1.9]	428.759	572.803	145.57	191.756	354.269
Central metabolism	Glycolysis (Embden-Meyerhof pathway), glucose => pyruvate	K00844	HK; hexokinase [EC:2.7.1.1]	0.597181	0.165902	0.290996	0.34419	0.446871
		K12407	GCK; glucokinase [EC:2.7.1.2]	0	0	0	0	0
		K00845	glk; glucokinase [EC:2.7.1.2]	8.9166	13.8849	0.77489	0.951595	3.75957
		K00886	ppgK; polyphosphate glucokinase [EC:2.7.1.63]	0.663469	6.20135	0.436114	0.732845	0.119345
		K08074	ADPGK; ADP-dependent glucokinase [EC:2.7.1.147]	0.151569	0	0.197445	0.172899	0.364091
		K00918	pfkC; ADP-dependent phosphofructokinase/glucokinase [EC:2.7.1.146 2.7.1.147]	5.34135	1.32209	0	0	0
		K01810	GPI, pgi; glucose-6-phosphate isomerase [EC:5.3.1.9]	125.438	180.486	22.3332	32.7243	32.2759
		K06859	pgi1; glucose-6-phosphate isomerase, archaeal [EC:5.3.1.9]	6.82631	1.73372	0	0	0.102566
		K13810	tal-pgi; transaldolase / glucose-6-phosphate isomerase [EC:2.2.1.2 5.3.1.9]	1.5963	0.543704	0.331825	0	1.71371
		K15916	pgi-pmi; glucose/mannose-6-phosphate isomerase [EC:5.3.1.9 5.3.1.8]	33.702	15.8967	9.35328	13.3338	15.5502
		K00850	pfkA, PFK; 6-phosphofructokinase 1 [EC:2.7.1.11]	4.81045	18.7493	0.314942	0.404454	0.381166
		K16370	pfkB; 6-phosphofructokinase 2 [EC:2.7.1.11]	0.819013	2.75365	0.484221	0.440214	0
		K00918	pfkC; ADP-dependent phosphofructokinase/glucokinase [EC:2.7.1.146 2.7.1.147]	5.34135	1.32209	0	0	0
		K01623	ALDO; fructose-bisphosphate aldolase, class I [EC:4.1.2.13]	51.7	36.9492	23.6286	24.1192	37.5042
		K01624	FBA, fbaA; fructose-bisphosphate aldolase, class II [EC:4.1.2.13]	272.254	293.351	66.2141	75.4791	151.594
		K11645	fbaB; fructose-bisphosphate aldolase, class I [EC:4.1.2.13]	13.7301	2.2072	0.286138	0	1.14004
		K16305	K16305; fructose-bisphosphate aldolase / 6-deoxy-5-ketofructose 1-phosphate synthase [EC:4.1.2.13 2.2.1.11]	0	0	0	0	0
		K16306	K16306; fructose-bisphosphate aldolase / 2-amino-3,7-dideoxy-D-threo-hept-6-ulosonate synthase [EC:4.1.2.13 2.2.1.10]	58.3609	8.86224	8.53357	3.48862	2.64671
		K01803	TPI, tpiA; triosephosphate isomerase (TIM) [EC:5.3.1.1]	330.293	323.362	84.7405	102.344	176.894
		K00134	GAPDH, gapA; glyceraldehyde 3-phosphate dehydrogenase [EC:1.2.1.12]	460.314	447.285	92.6904	97.6023	157.946
		K00150	gap2; glyceraldehyde-3-phosphate dehydrogenase (NAD(P)) [EC:1.2.1.59]	22.5849	8.91769	4.57046	6.66962	7.96158
		K00927	PGK, pgk; phosphoglycerate kinase [EC:2.7.2.3]	440.52	419.275	134.206	126.235	194.048
		K11389	gapor; glyceraldehyde-3-phosphate dehydrogenase (ferredoxin) [EC:1.2.7.6]	6.2501	3.0566	0	0	0
		K01834	PGAM, gpmA; 2,3-bisphosphoglycerate-dependent phosphoglycerate mutase [EC:5.4.2.11]	140.375	59.2283	10.6027	10.6284	18.5232
		K15633	gpmI; 2,3-bisphosphoglycerate-independent phosphoglycerate mutase [EC:5.4.2.12]	99.1274	368.282	69.8768	93.372	127.271
		K15634	gpmB; probable phosphoglycerate mutase [EC:5.4.2.12]	4.97968	3.11291	1.70691	1.48319	3.52069
		K15635	apgM; 2,3-bisphosphoglycerate-independent phosphoglycerate mutase [EC:5.4.2.12]	97.2894	31.3925	14.6846	17.1314	18.4292
		K01689	ENO, eno; enolase [EC:4.2.1.11]	538.512	462.892	118.014	130.75	196.614
		K00873	PK, pyk; pyruvate kinase [EC:2.7.1.40]	309.232	350.281	100.851	132.101	217.27
		K12406	PKLR; pyruvate kinase isozymes R/L [EC:2.7.1.40]	0	0	0	0	0
	Entner-Doudoroff pathway, glucose-6P => glyceraldehyde-3P + pyruvate	K00036	G6PD, zwf; glucose-6-phosphate 1-dehydrogenase [EC:1.1.1.49 1.1.1.363]	14.5984	36.3134	1.17689	0.587301	2.72863
		K01057	PGLS, pgl, devB; 6-phosphogluconolactonase [EC:3.1.1.31]	17.8511	33.8076	6.52763	9.89716	14.4804
		K07404	pgl; 6-phosphogluconolactonase [EC:3.1.1.31]	13.6206	11.7266	3.95983	3.50176	10.6703
		K01690	edd; phosphogluconate dehydratase [EC:4.2.1.12]	12.8912	16.7283	0	0	1.04467
		K01625	eda; 2-dehydro-3-deoxyphosphogluconate aldolase / (4S)-4-hydroxy-2-oxoglutarate aldolase [EC:4.1.2.14 4.1.3.42]	19.2938	26.8395	1.89569	1.70143	5.78912
	Gluconeogenesis, oxaloacetate => fructose-6P	K01596	E4.1.1.32, pckA, PCK; phosphoenolpyruvate carboxykinase (GTP) [EC:4.1.1.32]	14.7253	14.3554	3.6012	3.2667	8.56827
		K01610	E4.1.1.49, pckA; phosphoenolpyruvate carboxykinase (ATP) [EC:4.1.1.49]	512.867	290.654	36.0504	34.758	47.9567
		K01689	ENO, eno; enolase [EC:4.2.1.11]	538.512	462.892	118.014	130.75	196.614
		K01834	PGAM, gpmA; 2,3-bisphosphoglycerate-dependent phosphoglycerate mutase [EC:5.4.2.11]	140.375	59.2283	10.6027	10.6284	18.5232
		K15633	gpmI; 2,3-bisphosphoglycerate-independent phosphoglycerate mutase [EC:5.4.2.12]	99.1274	368.282	69.8768	93.372	127.271
		K15634	gpmB; probable phosphoglycerate mutase [EC:5.4.2.12]	4.97968	3.11291	1.70691	1.48319	3.52069
		K15635	apgM; 2,3-bisphosphoglycerate-independent phosphoglycerate mutase [EC:5.4.2.12]	97.2894	31.3925	14.6846	17.1314	18.4292
		K00927	PGK, pgk; phosphoglycerate kinase [EC:2.7.2.3]	440.52	419.275	134.206	126.235	194.048
		K00134	GAPDH, gapA; glyceraldehyde 3-phosphate dehydrogenase [EC:1.2.1.12]	460.314	447.285	92.6904	97.6023	157.946
		K00150	gap2; glyceraldehyde-3-phosphate dehydrogenase (NAD(P)) [EC:1.2.1.59]	22.5849	8.91769	4.57046	6.66962	7.96158
		K01803	TPI, tpiA; triosephosphate isomerase (TIM) [EC:5.3.1.1]	330.293	323.362	84.7405	102.344	176.894
		K01623	ALDO; fructose-bisphosphate aldolase, class I [EC:4.1.2.13]	51.7	36.9492	23.6286	24.1192	37.5042
		K01624	FBA, fbaA; fructose-bisphosphate aldolase, class II [EC:4.1.2.13]	272.254	293.351	66.2141	75.4791	151.594
		K11645	fbaB; fructose-bisphosphate aldolase, class I [EC:4.1.2.13]	13.7301	2.2072	0.286138	0	1.14004
		K03841	FBP, fbp; fructose-1,6-bisphosphatase I [EC:3.1.3.11]	129.91	173.026	39.8766	46.5832	81.1396
		K02446	glpX; fructose-1,6-bisphosphatase II [EC:3.1.3.11]	7.98227	1.97543	0.408742	0.275464	1.47285
		K11532	glpX-SEBP; fructose-1,6-bisphosphatase II / sedoheptulose-1,7-bisphosphatase [EC:3.1.3.11 3.1.3.37]	5.08985	1.5837	0	0	0.48222
		K01086	fbp-SEBP; fructose-1,6-bisphosphatase I / sedoheptulose-1,7-bisphosphatase [EC:3.1.3.11 3.1.3.37]	0	0	0	0	0
		K04041	fbp3; fructose-1,6-bisphosphatase III [EC:3.1.3.11]	1.80957	2.92063	0.286963	0	0
		K01622	K01622; fructose 1,6-bisphosphate aldolase/phosphatase [EC:4.1.2.13 3.1.3.11]	69.3015	11.6642	7.11196	8.23003	6.26189
	TCA cycle	K01647	CS, gltA; citrate synthase [EC:2.3.3.1]	56.8423	132.087	35.6735	34.8586	63.9864
		K05942	E2.3.3.3; citrate (Re)-synthase [EC:2.3.3.3]	3.96726	0.53954	0	0	0
		K01681	ACO, acnA; aconitate hydratase [EC:4.2.1.3]	25.4508	15.7835	4.09613	6.61822	9.9176
		K01682	acnB; aconitate hydratase 2 / 2-methylisocitrate dehydratase [EC:4.2.1.3 4.2.1.99]	283.628	262.493	64.3398	74.1033	133.911
		K00031	IDH1, IDH2, icd; isocitrate dehydrogenase [EC:1.1.1.42]	45.1047	54.0976	15.9134	20.1284	18.3663
		K00030	IDH3; isocitrate dehydrogenase (NAD+) [EC:1.1.1.41]	7.93205	4.00382	0	0	1.27165
		K00164	OGDH, sucA; 2-oxoglutarate dehydrogenase E1 component [EC:1.2.4.2]	20.8674	40.7154	2.34124	5.23341	3.22529
		K00658	DLST, sucB; 2-oxoglutarate dehydrogenase E2 component (dihydrolipoamide succinyltransferase) [EC:2.3.1.61]	21.9142	36.4179	3.57676	4.15012	6.11261
		K00382	DLD, lpd, pdhD; dihydrolipoamide dehydrogenase [EC:1.8.1.4]	63.9553	100.098	29.5855	32.9317	98.1503
		K00174	korA, oorA, oforA; 2-oxoglutarate/2-oxoacid ferredoxin oxidoreductase subunit alpha [EC:1.2.7.3 1.2.7.11]	169.348	145.634	28.5314	24.3049	40.9028
		K00175	korB, oorB, oforB; 2-oxoglutarate/2-oxoacid ferredoxin oxidoreductase subunit beta [EC:1.2.7.3 1.2.7.11]	221.275	135.131	27.5395	26.8379	43.1875
		K00177	korC, oorC; 2-oxoglutarate ferredoxin oxidoreductase subunit gamma [EC:1.2.7.3]	112.935	98.7838	4.33165	3.41421	0.426552
		K00176	korD, oorD; 2-oxoglutarate ferredoxin oxidoreductase subunit delta [EC:1.2.7.3]	145.745	111.254	6.75997	3.37657	0.482812
		K01902	sucD; succinyl-CoA synthetase alpha subunit [EC:6.2.1.5]	198.875	192.006	56.3664	71.7253	109.349
		K01903	sucC; succinyl-CoA synthetase beta subunit [EC:6.2.1.5]	185.89	145.422	42.9874	40.4397	79.8827
		K01899	LSC1; succinyl-CoA synthetase alpha subunit [EC:6.2.1.4 6.2.1.5]	0	0	0	0	0
		K01900	LSC2; succinyl-CoA synthetase beta subunit [EC:6.2.1.4 6.2.1.5]	0	1.43364	0	0	0
		K18118	aarC, cat1; succinyl-CoA:acetate CoA-transferase [EC:2.8.3.18]	0.63978	12.1643	0	0	0
		K00234	SDHA, SDH1; succinate dehydrogenase (ubiquinone) flavoprotein subunit [EC:1.3.5.1]	0	0	0	0	0
		K00235	SDHB, SDH2; succinate dehydrogenase (ubiquinone) iron-sulfur subunit [EC:1.3.5.1]	0	0	0	0	0
		K00236	SDHC, SDH3; succinate dehydrogenase (ubiquinone) cytochrome b560 subunit	0	0	0	0	0
		K00237	SDHD, SDH4; succinate dehydrogenase (ubiquinone) membrane anchor subunit	0	0	0	0	0
		K00239	sdhA, frdA; succinate dehydrogenase / fumarate reductase, flavoprotein subunit [EC:1.3.5.1 1.3.5.4]	164.67	113.161	23.263	26.5299	50.4847
		K00240	sdhB, frdB; succinate dehydrogenase / fumarate reductase, iron-sulfur subunit [EC:1.3.5.1 1.3.5.4]	359.001	275.838	46.2995	45.6115	59.782
		K00241	sdhC, frdC; succinate dehydrogenase / fumarate reductase, cytochrome b subunit	42.3618	75.5048	6.97045	6.00611	10.3972
		K00242	sdhD, frdD; succinate dehydrogenase / fumarate reductase, membrane anchor subunit	27.6898	41.6247	5.32859	6.05862	6.85596
		K18859	sdhD, frdD; succinate dehydrogenase / fumarate reductase, subunit D	0	0	0	0	0
		K18860	sdhD, frdD; putative succinate dehydrogenase / fumarate reductase, subunit D	0	0	0	0	0
		K00244	frdA; fumarate reductase flavoprotein subunit [EC:1.3.5.4]	11.656	14.0808	5.49059	5.33907	4.68066
		K00245	frdB; fumarate reductase iron-sulfur subunit [EC:1.3.5.4]	19.3194	17.1748	8.82932	8.1947	11.4098
		K00246	frdC; fumarate reductase subunit C	15.6674	39.9174	3.94842	3.69612	3.60889
		K00247	frdD; fumarate reductase subunit D	10.7944	9.90886	4.7719	4.67209	10.6357
		K01676	E4.2.1.2A, fumA, fumB; fumarate hydratase, class I [EC:4.2.1.2]	25.6224	75.5413	34.529	35.2267	87.1456
		K01679	E4.2.1.2B, fumC, FH; fumarate hydratase, class II [EC:4.2.1.2]	32.1726	68.099	8.36014	12.0555	23.0374
		K01677	E4.2.1.2AA, fumA; fumarate hydratase subunit alpha [EC:4.2.1.2]	105.579	31.0771	1.33387	0.60525	0.347169
		K01678	E4.2.1.2AB, fumB; fumarate hydratase subunit beta [EC:4.2.1.2]	139.635	41.3837	1.15544	0.728658	0
		K00026	MDH2; malate dehydrogenase [EC:1.1.1.37]	0	0.834128	0.320745	0	0.803931
		K00025	MDH1; malate dehydrogenase [EC:1.1.1.37]	0	0	0	0	0
		K00024	mdh; malate dehydrogenase [EC:1.1.1.37]	184.79	155.461	20.8535	48.7606	51.7271
		K00116	mqo; malate dehydrogenase (quinone) [EC:1.1.5.4]	10.0636	107.634	1.46179	0.276483	2.45415
Methane metabolism	Methanogenesis, methanol => methane	K14080	mtaA; [methyl-Co(III) methanol-specific corrinoid protein]:coenzyme M methyltransferase [EC:2.1.1.246]	0	0	0	0	0
		K04480	mtaB; methanol---5-hydroxybenzimidazolylcobamide Co-methyltransferase [EC:2.1.1.90]	0	0	0	0	0
		K14081	mtaC; methanol corrinoid protein	0	0	0	0	0
		K00399	mcrA; methyl-coenzyme M reductase alpha subunit [EC:2.8.4.1]	0	0	0	0	0
		K00401	mcrB; methyl-coenzyme M reductase beta subunit [EC:2.8.4.1]	0	0	0	0	0
		K00402	mcrG; methyl-coenzyme M reductase gamma subunit [EC:2.8.4.1]	0	0	0	0	0
		K22480	hdrA1; heterodisulfide reductase subunit A1 [EC:1.8.7.3]	0	0	0	0	0
		K22481	hdrB1; heterodisulfide reductase subunit B1 [EC:1.8.7.3]	0	0	0	0	0
		K22482	hdrC1; heterodisulfide reductase subunit C1 [EC:1.8.7.3]	0	0	0	0	0
		K03388	hdrA2; heterodisulfide reductase subunit A2 [EC:1.8.7.3 1.8.98.4 1.8.98.5 1.8.98.6]	6.26947	0.629629	0	0	0
		K03389	hdrB2; heterodisulfide reductase subunit B2 [EC:1.8.7.3 1.8.98.4 1.8.98.5 1.8.98.6]	2.48129	0.55226	0	0	0.391703
		K03390	hdrC2; heterodisulfide reductase subunit C2 [EC:1.8.7.3 1.8.98.4 1.8.98.5 1.8.98.6]	1.69066	2.27641	0	0	0
		K08264	hdrD; heterodisulfide reductase subunit D [EC:1.8.98.1]	0	0	0	0	0
		K08265	hdrE; heterodisulfide reductase subunit E [EC:1.8.98.1]	0	0	0	0	0
		K14126	mvhA, vhuA, vhcA; F420-non-reducing hydrogenase large subunit [EC:1.12.99.- 1.8.98.5]	3.03023	0.437223	0	0	0
		K14128	mvhG, vhuG, vhcG; F420-non-reducing hydrogenase small subunit [EC:1.12.99.- 1.8.98.5]	4.77177	1.06577	0	0	0
		K14127	mvhD, vhuD, vhcD; F420-non-reducing hydrogenase iron-sulfur subunit [EC:1.12.99.- 1.8.98.5 1.8.98.6]	1.52993	1.44092	0	0	0
		K22516	fdhA; formate dehydrogenase (coenzyme F420) alpha subunit [EC:1.17.98.3 1.8.98.6]	0.364709	1.15433	0	0	0
		K00125	fdhB; formate dehydrogenase (coenzyme F420) beta subunit [EC:1.17.98.3 1.8.98.6]	0.972971	0.796176	0	0	0
	Methanogenesis, acetate => methane	K00925	ackA; acetate kinase [EC:2.7.2.1]	52.4699	119.455	4.21763	2.60316	4.58979
		K00625	E2.3.1.8, pta; phosphate acetyltransferase [EC:2.3.1.8]	3.32738	15.4698	0	0	0
		K13788	pta; phosphate acetyltransferase [EC:2.3.1.8]	18.378	72.2941	2.17382	0.93262	0.849454
		K01895	ACSS1_2, acs; acetyl-CoA synthetase [EC:6.2.1.1]	156.17	136.467	42.416	42.8014	63.3274
		K00193	cdhC; acetyl-CoA decarbonylase/synthase, CODH/ACS complex subunit beta [EC:2.3.1.169]	0.658847	0	0	0	0
		K00197	cdhE, acsC; acetyl-CoA decarbonylase/synthase, CODH/ACS complex subunit gamma [EC:2.1.1.245]	3.20107	0.500237	0	0	0
		K00194	cdhD, acsD; acetyl-CoA decarbonylase/synthase, CODH/ACS complex subunit delta [EC:2.1.1.245]	4.04283	1.19615	0	0	0
		K00577	mtrA; tetrahydromethanopterin S-methyltransferase subunit A [EC:2.1.1.86]	0.941226	0.195455	0.172512	0.394637	0
		K00578	mtrB; tetrahydromethanopterin S-methyltransferase subunit B [EC:2.1.1.86]	0	0	0	0	0
		K00579	mtrC; tetrahydromethanopterin S-methyltransferase subunit C [EC:2.1.1.86]	0	0	0	0	0
		K00580	mtrD; tetrahydromethanopterin S-methyltransferase subunit D [EC:2.1.1.86]	0	0	0	0	0
		K00581	mtrE; tetrahydromethanopterin S-methyltransferase subunit E [EC:2.1.1.86]	0	0	0	0	0
		K00582	mtrF; tetrahydromethanopterin S-methyltransferase subunit F [EC:2.1.1.86]	0	0	0	0	0
		K00583	mtrG; tetrahydromethanopterin S-methyltransferase subunit G [EC:2.1.1.86]	0	0	0	0	0
		K00584	mtrH; tetrahydromethanopterin S-methyltransferase subunit H [EC:2.1.1.86]	0.889963	0.163157	0	0	0
		K00399	mcrA; methyl-coenzyme M reductase alpha subunit [EC:2.8.4.1]	0	0	0	0	0
		K00401	mcrB; methyl-coenzyme M reductase beta subunit [EC:2.8.4.1]	0	0	0	0	0
		K00402	mcrG; methyl-coenzyme M reductase gamma subunit [EC:2.8.4.1]	0	0	0	0	0
		K22480	hdrA1; heterodisulfide reductase subunit A1 [EC:1.8.7.3]	0	0	0	0	0
		K22481	hdrB1; heterodisulfide reductase subunit B1 [EC:1.8.7.3]	0	0	0	0	0
		K22482	hdrC1; heterodisulfide reductase subunit C1 [EC:1.8.7.3]	0	0	0	0	0
		K03388	hdrA2; heterodisulfide reductase subunit A2 [EC:1.8.7.3 1.8.98.4 1.8.98.5 1.8.98.6]	6.26947	0.629629	0	0	0
		K03389	hdrB2; heterodisulfide reductase subunit B2 [EC:1.8.7.3 1.8.98.4 1.8.98.5 1.8.98.6]	2.48129	0.55226	0	0	0.391703
		K03390	hdrC2; heterodisulfide reductase subunit C2 [EC:1.8.7.3 1.8.98.4 1.8.98.5 1.8.98.6]	1.69066	2.27641	0	0	0
		K08264	hdrD; heterodisulfide reductase subunit D [EC:1.8.98.1]	0	0	0	0	0
		K08265	hdrE; heterodisulfide reductase subunit E [EC:1.8.98.1]	0	0	0	0	0
		K14126	mvhA, vhuA, vhcA; F420-non-reducing hydrogenase large subunit [EC:1.12.99.- 1.8.98.5]	3.03023	0.437223	0	0	0
		K14128	mvhG, vhuG, vhcG; F420-non-reducing hydrogenase small subunit [EC:1.12.99.- 1.8.98.5]	4.77177	1.06577	0	0	0
		K14127	mvhD, vhuD, vhcD; F420-non-reducing hydrogenase iron-sulfur subunit [EC:1.12.99.- 1.8.98.5 1.8.98.6]	1.52993	1.44092	0	0	0
		K22516	fdhA; formate dehydrogenase (coenzyme F420) alpha subunit [EC:1.17.98.3 1.8.98.6]	0.364709	1.15433	0	0	0
		K00125	fdhB; formate dehydrogenase (coenzyme F420) beta subunit [EC:1.17.98.3 1.8.98.6]	0.972971	0.796176	0	0	0
	Methanogenesis, CO2 => methane	K00200	fwdA, fmdA; formylmethanofuran dehydrogenase subunit A [EC:1.2.7.12]	1.82418	0.366237	0.196833	0.212006	0.208023
		K00201	fwdB, fmdB; formylmethanofuran dehydrogenase subunit B [EC:1.2.7.12]	1.52942	0.712911	0	0	0.253409
		K00202	fwdC, fmdC; formylmethanofuran dehydrogenase subunit C [EC:1.2.7.12]	0.869956	0.16118	0	0	0
		K00203	fwdD, fmdD; formylmethanofuran dehydrogenase subunit D [EC:1.2.7.12]	0.274684	0	0	0	0
		K11261	fwdE, fmdE; formylmethanofuran dehydrogenase subunit E [EC:1.2.7.12]	19.8934	15.9036	1.00634	0	0
		K00205	fwdF, fmdF; 4Fe-4S ferredoxin	0.351888	0	0	0	0
		K11260	fwdG; 4Fe-4S ferredoxin	0.365085	0.186068	0	0	0
		K00204	fwdH; 4Fe-4S ferredoxin	0	0	0	0	0
		K00672	ftr; formylmethanofuran--tetrahydromethanopterin N-formyltransferase [EC:2.3.1.101]	1.06819	0.171963	0	0	0.134135
		K01499	mch; methenyltetrahydromethanopterin cyclohydrolase [EC:3.5.4.27]	0.648994	0	0	0.192759	0.14028
		K00319	mtd; methylenetetrahydromethanopterin dehydrogenase [EC:1.5.98.1]	0.698806	0.167347	0	0	0
		K13942	hmd; 5,10-methenyltetrahydromethanopterin hydrogenase [EC:1.12.98.2]	0	0	0	0	0
		K00320	mer; 5,10-methylenetetrahydromethanopterin reductase [EC:1.5.98.2]	20.0253	7.1772	2.3997	3.5802	15.5232
		K00577	mtrA; tetrahydromethanopterin S-methyltransferase subunit A [EC:2.1.1.86]	0.941226	0.195455	0.172512	0.394637	0
		K00578	mtrB; tetrahydromethanopterin S-methyltransferase subunit B [EC:2.1.1.86]	0	0	0	0	0
		K00579	mtrC; tetrahydromethanopterin S-methyltransferase subunit C [EC:2.1.1.86]	0	0	0	0	0
		K00580	mtrD; tetrahydromethanopterin S-methyltransferase subunit D [EC:2.1.1.86]	0	0	0	0	0
		K00581	mtrE; tetrahydromethanopterin S-methyltransferase subunit E [EC:2.1.1.86]	0	0	0	0	0
		K00582	mtrF; tetrahydromethanopterin S-methyltransferase subunit F [EC:2.1.1.86]	0	0	0	0	0
		K00583	mtrG; tetrahydromethanopterin S-methyltransferase subunit G [EC:2.1.1.86]	0	0	0	0	0
		K00584	mtrH; tetrahydromethanopterin S-methyltransferase subunit H [EC:2.1.1.86]	0.889963	0.163157	0	0	0
		K00399	mcrA; methyl-coenzyme M reductase alpha subunit [EC:2.8.4.1]	0	0	0	0	0
		K00401	mcrB; methyl-coenzyme M reductase beta subunit [EC:2.8.4.1]	0	0	0	0	0
		K00402	mcrG; methyl-coenzyme M reductase gamma subunit [EC:2.8.4.1]	0	0	0	0	0
		K22480	hdrA1; heterodisulfide reductase subunit A1 [EC:1.8.7.3]	0	0	0	0	0
		K22481	hdrB1; heterodisulfide reductase subunit B1 [EC:1.8.7.3]	0	0	0	0	0
		K22482	hdrC1; heterodisulfide reductase subunit C1 [EC:1.8.7.3]	0	0	0	0	0
		K03388	hdrA2; heterodisulfide reductase subunit A2 [EC:1.8.7.3 1.8.98.4 1.8.98.5 1.8.98.6]	6.26947	0.629629	0	0	0
		K03389	hdrB2; heterodisulfide reductase subunit B2 [EC:1.8.7.3 1.8.98.4 1.8.98.5 1.8.98.6]	2.48129	0.55226	0	0	0.391703
		K03390	hdrC2; heterodisulfide reductase subunit C2 [EC:1.8.7.3 1.8.98.4 1.8.98.5 1.8.98.6]	1.69066	2.27641	0	0	0
		K08264	hdrD; heterodisulfide reductase subunit D [EC:1.8.98.1]	0	0	0	0	0
		K08265	hdrE; heterodisulfide reductase subunit E [EC:1.8.98.1]	0	0	0	0	0
		K14126	mvhA, vhuA, vhcA; F420-non-reducing hydrogenase large subunit [EC:1.12.99.- 1.8.98.5]	3.03023	0.437223	0	0	0
		K14128	mvhG, vhuG, vhcG; F420-non-reducing hydrogenase small subunit [EC:1.12.99.- 1.8.98.5]	4.77177	1.06577	0	0	0
		K14127	mvhD, vhuD, vhcD; F420-non-reducing hydrogenase iron-sulfur subunit [EC:1.12.99.- 1.8.98.5 1.8.98.6]	1.52993	1.44092	0	0	0
		K22516	fdhA; formate dehydrogenase (coenzyme F420) alpha subunit [EC:1.17.98.3 1.8.98.6]	0.364709	1.15433	0	0	0
		K00125	fdhB; formate dehydrogenase (coenzyme F420) beta subunit [EC:1.17.98.3 1.8.98.6]	0.972971	0.796176	0	0	0
	Methanogenesis, methylamine -> methane	K14082	mtbA; [methyl-Co(III) methylamine-specific corrinoid	0	0	0	0	0
		K16177	mtmC; monomethylamine corrinoid protein	0	0	0	0	0
		K16176	mtmB; methylamine-corrinoid protein Co-methyltransferase (non-essential)	0.346475	0	0	0	0
		K00399	mcrA; methyl-coenzyme M reductase alpha subunit [EC:2.8.4.1]	0	0	0	0	0
		K00401	mcrB; methyl-coenzyme M reductase beta subunit [EC:2.8.4.1]	0	0	0	0	0
		K00402	mcrG; methyl-coenzyme M reductase gamma subunit [EC:2.8.4.1]	0	0	0	0	0
	Methanogenesis, dimethylamine -> methane	K14082	mtbA; [methyl-Co(III) methylamine-specific corrinoid protein]:coenzyme M methyltransferase [EC:2.1.1.247]	0	0	0	0	0
		K16179	mtbC; dimethylamine corrinoid protein	0	0	0	0	0
		K16178	mtbB; dimethylamine corrinoid protein Co-methyltransferase (non-essential)	0	0	0	0	0
		K00399	mcrA; methyl-coenzyme M reductase alpha subunit [EC:2.8.4.1]	0	0	0	0	0
		K00401	mcrB; methyl-coenzyme M reductase beta subunit [EC:2.8.4.1]	0	0	0	0	0
		K00402	mcrG; methyl-coenzyme M reductase gamma subunit [EC:2.8.4.1]	0	0	0	0	0
	Methanogenesis, trimethylamine -> methane	K14082	mtbA; [methyl-Co(III) methylamine-specific corrinoid protein]:coenzyme M methyltransferase [EC:2.1.1.247]	0	0	0	0	0
		K14084	mttC; trimethylamine corrinoid protein	0	0	0	0	0
		K14083	mttB; trimethylamine methyltransferase (non-essential)	77.3464	50.5745	24.2974	26.2372	67.109
		K00399	mcrA; methyl-coenzyme M reductase alpha subunit [EC:2.8.4.1]	0	0	0	0	0
		K00401	mcrB; methyl-coenzyme M reductase beta subunit [EC:2.8.4.1]	0	0	0	0	0
		K00402	mcrG; methyl-coenzyme M reductase gamma subunit [EC:2.8.4.1]	0	0	0	0	0
	Methane oxidation, methane -> methanol	K16157	mmoX; methane monooxygenase component A alpha chain [EC:1.14.13.25]	0	0	0	0	0
		K16158	mmoY; methane monooxygenase component A beta chain [EC:1.14.13.25]	0	0	0	0	0
		K16159	mmoZ; methane monooxygenase component A gamma chain [EC:1.14.13.25]	0	0	0	0	0
		K16160	mmoB; methane monooxygenase regulatory protein B	0	0	0	0	0
		K16161	mmoC; methane monooxygenase component C [EC:1.14.13.25]	0	0	0	0	0
		K16162	mmoD; methane monooxygenase component D	0	0	0	0	0
		K10944	pmoA-amoA; methane/ammonia monooxygenase subunit A [EC:1.14.18.3 1.14.99.39]	23.9402	9.81061	9.9714	6.54929	5.74393
		K10945	pmoB-amoB; methane/ammonia monooxygenase subunit B	22.7644	5.40708	7.77797	7.27397	6.40735
		K10946	pmoC-amoC; methane/ammonia monooxygenase subunit C	19.4187	3.24062	5.82683	5.77716	4.94948
	Methane oxidation, methanol -> Formaldehyde	K14028	mdh1, mxaF; methanol dehydrogenase (cytochrome c) subunit 1 [EC:1.1.2.7]	0	0	0	0	0
		K14029	mdh2, mxaI; methanol dehydrogenase (cytochrome c) subunit 2 [EC:1.1.2.7]	0.201918	0	0	0	0
		K23995	xoxF; lanthanide-dependent methanol dehydrogenase [EC:1.1.2.10]	0	0	0	0	0
Fermentation	Mixed acid: lactate (Pyruvate to Lactate)	K00016	LDH; L-lactate dehydrogenase	4.95584	0.190235	0	0	0
	Mixed acid: formate	K00656	E2.3.1.54, pflD; formate C-acetyltransferase [EC:2.3.1.54]	0.562747	3.88385	0	0	0
	Mixed acid: formate to CO2 & H2	K00122	FDH; formate dehydrogenase [EC:1.17.1.9]	35.7217	11.2512	10.8774	9.63526	7.44277
		K00123	fdoG, fdhF, fdwA; formate dehydrogenase major subunit [EC:1.17.1.9]	13.4404	18.6988	2.59669	3.19285	7.56483
		K00124	fdoH, fdsB; formate dehydrogenase iron-sulfur subunit	11.5062	24.0924	0.824706	1.41234	5.1659
		K00125	fdhB; formate dehydrogenase (coenzyme F420) beta subunit [EC:1.17.98.3 1.8.98.6]	0.972971	0.796176	0	0	0
		K00126	fdsD; formate dehydrogenase subunit delta [EC:1.17.1.9]	4.79608	0.135172	0	0	0.158617
		K00127	fdoI, fdsG; formate dehydrogenase subunit gamma	12.1248	20.8942	1.35483	0.89511	2.14581
		K22515	fdwB; formate dehydrogenase beta subunit [EC:1.17.1.9]	6.77106	5.55583	1.61312	2.09642	5.35795
		K22516	fdhA; formate dehydrogenase (coenzyme F420) alpha subunit [EC:1.17.98.3 1.8.98.6]	0.364709	1.15433	0	0	0
		K00125	fdhB; formate dehydrogenase (coenzyme F420) beta subunit [EC:1.17.98.3 1.8.98.6]	0.972971	0.796176	0	0	0
	Mixed acid: acetate	K00156	poxB; pyruvate dehydrogenase (quinone) [EC:1.2.5.1]	2.06139	4.06706	0	0	0.145399
		K00158	E1.2.3.3, poxL; pyruvate oxidase [EC:1.2.3.3]	4.13415	0	0	0	0
		K01512	acyP; acylphosphatase [EC:3.6.1.7]	145.319	73.2354	20.4042	26.9538	41.8645
		K00467	lactate 2-monooxygenase [EC:1.13.12.4]	0	0	0	0	0
		K01067	lactate 2-monooxygenase [EC:1.13.12.4]	0	0	0	0	0
		K04020	eutD; phosphotransacetylase	0	0	0	0	0
		K13788	pta; phosphate acetyltransferase	18.378	72.2941	2.17382	0.93262	0.849454
		K00625	E2.3.1.8, pta; phosphate acetyltransferase [EC:2.3.1.8]	3.32738	15.4698	0	0	0
		K01512	acyP; acylphosphatase [EC:3.6.1.7]	145.319	73.2354	20.4042	26.9538	41.8645
	Mixed acid: ethanol, acetate to acetylaldehyde	K00128	aldehyde dehydrogenase (NAD+)	6.29908	3.59998	1.71724	1.23577	4.25601
		K14085	aldehyde dehydrogenase (NAD+)	0	0.811268	0	0	0
		K00149	aldehyde dehydrogenase (NAD+)	0	0	0	0	0
		K00129	aldehyde dehydrogenase (NAD(P)+)	0	0	0	0	0
		K00138	aldB; aldehyde dehydrogenase	9.68272	34.6058	5.79797	8.20972	1.93626
	Mixed acid: ethanol, Acetyl-CoA to acetylaldehyde (reversible)	K00132	acetaldehyde dehydrogenase (acetylating) [EC:1.2.1.10]	0	0	0	0	0
		K04021	aldehyde dehydrogenase	0.611268	0.565486	0.408983	0.453217	0.402716
		K04072	acetaldehyde dehydrogenase / alcohol dehydrogenase [EC:1.2.1.10 1.1.1.1]	0.249935	0.356584	0	0	0
		K04073	acetaldehyde dehydrogenase [EC:1.2.1.10]	0.530866	7.54014	0	0	0
		K18366	acetaldehyde/propanal dehydrogenase [EC:1.2.1.10 1.2.1.87]	0.619847	1.59914	0	0	0
	Mixed acid: ethanol, acetylaldehyde to ethanol	K13951	alcohol dehydrogenase	0	0	0	0	0
		K13980	alcohol dehydrogenase	0	0	0	0	0
		K13952	alcohol dehydrogenase	0	0	0	0	0
		K13953	alcohol dehydrogenase	21.4901	22.9765	6.70237	10.6229	6.94857
		K13954	alcohol dehydrogenase	0.767694	8.66454	0	0	0
		K00001	alcohol dehydrogenase	0	0	0	0	0
		K00121	alcohol dehydrogenase	16.5875	24.9245	4.86444	6.54667	8.46546
		K04072	alcohol dehydrogenase	0.249935	0.356584	0	0	0
		K18857	alcohol dehydrogenase	0	0	0	0	0
		K14028	mdh1, mxaF; methanol dehydrogenase (cytochrome c) subunit 1 [EC:1.1.2.7]	0	0	0	0	0
		K14029	mdh2, mxaI; methanol dehydrogenase (cytochrome c) subunit 2 [EC:1.1.2.7]	0.201918	0	0	0	0
		K00114	exaA; alcohol dehydrogenase (cytochrome c)	0.861607	12.4703	0.267258	0	1.11565
		K00002	adh; alcohol dehydrogenase (NADP+)	0	0	0	0	0
		K04022	eutG; alcohol dehydrogenase	0	0	0	0	0
	Mixed acid: succinate (phosphoenolpyruvate to succinate via oxaloacetate, malate & fumarate)	K01595	ppc; phosphoenolpyruvate carboxylase [EC:4.1.1.31]	63.1835	93.0177	18.1286	14.8515	22.0428
		K01596	pckA; phosphoenolpyruvate carboxykinase (GTP)	14.7253	14.3554	3.6012	3.2667	8.56827
		K20370	PEPCK; phosphoenolpyruvate carboxykinase (diphosphate)	0.815649	2.96282	0.975459	0	0
		K01610	pckA; phosphoenolpyruvate carboxykinase (ATP)	512.867	290.654	36.0504	34.758	47.9567
		K00025	MDH1; malate dehydrogenase [EC:1.1.1.37]	0	0	0	0	0
		K00026	MDH2; malate dehydrogenase [EC:1.1.1.37]	0	0.834128	0.320745	0	0.803931
		K00024	mdh; malate dehydrogenase	184.79	155.461	20.8535	48.7606	51.7271
		K00051	malate dehydrogenase (NADP+)	0	0	0	0	0
		K00116	mqo; malate dehydrogenase (quinone)	10.0636	107.634	1.46179	0.276483	2.45415
		K01676	E4.2.1.2A, fumA, fumB; fumarate hydratase, class I [EC:4.2.1.2]	25.6224	75.5413	34.529	35.2267	87.1456
		K01679	E4.2.1.2B, fumC, FH; fumarate hydratase, class II [EC:4.2.1.2]	32.1726	68.099	8.36014	12.0555	23.0374
		K01677	E4.2.1.2AA, fumA; fumarate hydratase subunit alpha [EC:4.2.1.2]	105.579	31.0771	1.33387	0.60525	0.347169
		K01678	E4.2.1.2AB, fumB; fumarate hydratase subunit beta [EC:4.2.1.2]	139.635	41.3837	1.15544	0.728658	0
		K00244	frdA; fumarate reductase flavoprotein subunit [EC:1.3.5.4]	11.656	14.0808	5.49059	5.33907	4.68066
		K00245	frdB; fumarate reductase flavoprotein subunit [EC:1.3.5.4]	19.3194	17.1748	8.82932	8.1947	11.4098
		K00246	frdC; fumarate reductase flavoprotein subunit [EC:1.3.5.4]	15.6674	39.9174	3.94842	3.69612	3.60889
		K00247	frdD; fumarate reductase flavoprotein subunit [EC:1.3.5.4]	10.7944	9.90886	4.7719	4.67209	10.6357
Anaplerotic Reaction	Glyoxylate shunt	K01637	aceA; isocitrate lyase	58.823	42.3605	11.1936	12.2829	15.9974
		K01638	aceB; malate synthase	61.0963	64.009	12.7135	13.8023	26.6396
		K19282	aceB; bifunctional (S)-malyl-CoA lyase/thioesterase [EC:4.1.3.24 3.1.2.30]	0	0	0	0	0
	Anaplerotic genes	K00029	maeB; malate dehydrogenase (oxaloacetate-decarboxylating) (NADP+)	32.1422	78.8116	5.49266	5.07383	10.5603
		K00027	ME2, sfcA, maeA; malate dehydrogenase (oxaloacetate-decarboxylating) [EC:1.1.1.38]	63.998	126.198	23.4183	47.602	46.4612
		K00028	E1.1.1.39; malate dehydrogenase (decarboxylating) [EC:1.1.1.39]	0	0	0	0	0
		K01958	pyruvate carboxylase	6.74858	9.70226	0.884169	1.22866	1.68383
		K01959	pycA; pyruvate carboxylase subunit A [EC:6.4.1.1]	0.458929	10.02	0	0	0.335419
		K01960	pycB; pyruvate carboxylase subunit B [EC:6.4.1.1]	8.74212	12.1118	0	0	0
		K01595	ppc; phosphoenolpyruvate carboxylase	63.1835	93.0177	18.1286	14.8515	22.0428
		K01610	pckA; phosphoenolpyruvate carboxykinase (ATP)	512.867	290.654	36.0504	34.758	47.9567
		K01596	pckA; phosphoenolpyruvate carboxykinase (GTP)	14.7253	14.3554	3.6012	3.2667	8.56827
		K20370	PEPCK; phosphoenolpyruvate carboxykinase (diphosphate)	0.815649	2.96282	0.975459	0	0
Nitrogen metabolism	Dissimilatory nitrate reduction, nitrate -> nitrite (narGHI or napAB)	K00370	narG, narZ, nxrA; nitrate reductase / nitrite oxidoreductase, alpha subunit [EC:1.7.5.1 1.7.99.-]	62.3254	23.9279	4.93329	5.11431	5.188
		K00371	narH, narY, nxrB; nitrate reductase / nitrite oxidoreductase, beta subunit [EC:1.7.5.1 1.7.99.-]	63.5687	22.7507	3.63751	4.4718	4.56413
		K00374	narI, narV; nitrate reductase gamma subunit [EC:1.7.5.1 1.7.99.-]	42.3284	81.3904	47.7071	60.7289	81.8042
		K02567	napA; nitrate reductase (cytochrome) [EC:1.9.6.1]	104.053	71.4867	7.27193	8.95931	2.06714
		K02568	napB; nitrate reductase (cytochrome), electron transfer subunit	156.943	162.825	11.3332	11.0222	3.56766
	Dissimilatory nitrate reduction, nitrite -> ammonia (nirBD or nrfAH)	K00362	nirB; nitrite reductase (NADH) large subunit [EC:1.7.1.15]	16.9625	83.7488	34.4176	32.2753	64.2
		K00363	nirD; nitrite reductase (NADH) small subunit [EC:1.7.1.15]	19.5252	82.2742	28.2813	40.0224	64.4823
		K03385	nrfA; nitrite reductase (cytochrome c-552) [EC:1.7.2.2]	1.80124	4.77771	0.398646	0.40544	1.00621
		K15876	nrfH; cytochrome c nitrite reductase small subunit	1.08029	2.99144	0.196605	0.225168	0.456148
	Assimilatory nitrate reduction, nitrate -> nitrite (narB or NR or nasAB)	K00367	narB; ferredoxin-nitrate reductase [EC:1.7.7.2]	0	1.08617	0	0	0
		K10534	NR; nitrate reductase (NAD(P)H) [EC:1.7.1.1 1.7.1.2 1.7.1.3]	0	0	0	0	0
		K00372	nasA; assimilatory nitrate reductase catalytic subunit [EC:1.7.99.-]	9.11215	12.2477	0	0	0.264522
		K00360	nasB; assimilatory nitrate reductase electron transfer subunit [EC:1.7.99.-]	0	0	0	0	0
	Assimilatory nitrate reduction, nitrite -> ammonia (NIT-6 or nirA)	K17877	NIT-6; nitrite reductase (NAD(P)H) [EC:1.7.1.4]	0	0	0	0	0
		K00366	nirA; ferredoxin-nitrite reductase [EC:1.7.7.1]	0	0	0	0	0.910542
	Denitrification, nitrite -> nitric oxide (nirK or nirS)	K00368	nirK; nitrite reductase (NO-forming) [EC:1.7.2.1]	1.35429	5.37236	6.91354	1.04629	3.67956
		K15864	nirS; nitrite reductase (NO-forming) / hydroxylamine reductase [EC:1.7.2.1 1.7.99.1]	7.70029	65.5214	2.95677	1.9289	0.33946
	Denitrification, nitric oxide -> nitrous oxide (norBC)	K04561	norB; nitric oxide reductase subunit B [EC:1.7.2.5]	41.105	209.833	22.1972	29.1784	5.51412
		K02305	norC; nitric oxide reductase subunit C	26.8612	127.855	8.83039	5.49589	3.10131
	Denitrification, nitrous oxide -> nitrogen (nosZ)	K00376	nosZ; nitrous-oxide reductase [EC:1.7.2.4]	31.3759	110.953	11.8167	9.10735	1.89861
	Nitrogen fixation, nitrogen -> ammonia (nifKDH or vnfDKGH)	K02588	nifH; nitrogenase iron protein NifH	1.40561	2.10484	0	0	0
		K02586	nifD; nitrogenase molybdenum-iron protein alpha chain [EC:1.18.6.1]	0.786557	2.08404	0	0	0
		K02591	nifK; nitrogenase molybdenum-iron protein beta chain [EC:1.18.6.1]	0.750335	2.16414	0	0	0
		K22896	vnfD; vanadium-dependent nitrogenase alpha chain [EC:1.18.6.2]	0	0	0	0	0
		K22897	vnfK; vanadium-dependent nitrogenase beta chain [EC:1.18.6.2]	0	0	0	0	0
		K22898	vnfG; vanadium nitrogenase delta subunit [EC:1.18.6.2]	0	0	0	0	0
		K22899	vnfH; vanadium nitrogenase iron protein	0	0	0	0	0
	Nitrification, ammonia -> hydroxylamine (amoABC)	K10944	pmoA-amoA; methane/ammonia monooxygenase subunit A [EC:1.14.18.3 1.14.99.39]	23.9402	9.81061	9.9714	6.54929	5.74393
		K10945	pmoB-amoB; methane/ammonia monooxygenase subunit B	22.7644	5.40708	7.77797	7.27397	6.40735
		K10946	pmoC-amoC; methane/ammonia monooxygenase subunit C	19.4187	3.24062	5.82683	5.77716	4.94948
	Nitrification, hydroxylamine -> nitrite (hao)	K10535	hao; hydroxylamine dehydrogenase [EC:1.7.2.6]	116.583	17.7997	6.93225	8.88872	0.71109
	Nitrification, nitrite -> nitrate (nxrAB)	K00370	narG, narZ, nxrA; nitrate reductase / nitrite oxidoreductase, alpha subunit [EC:1.7.5.1 1.7.99.-]	62.3254	23.9279	4.93329	5.11431	5.188
		K00371	narH, narY, nxrB; nitrate reductase / nitrite oxidoreductase, beta subunit [EC:1.7.5.1 1.7.99.-]	63.5687	22.7507	3.63751	4.4718	4.56413
	Anammox, nitric oxide + ammonia -> hydrazine (hzs)	K20932	hydrazine synthase subunit [EC:1.7.2.7]	2.92917	16.0524	0.857721	0.393902	4.04275
		K20933	hydrazine synthase subunit [EC:1.7.2.7]	0	0	0	0	0
		K20934	hydrazine synthase subunit [EC:1.7.2.7]	0	1.61973	0	0	0
	Anammox, hydrazine -> nitrogen (hdh)	K20935	hdh; hydrazine dehydrogenase [EC:1.7.2.8]	0.219252	0.253675	0	0	0
Sulfur metabolism	Assimilatory sulfate reduction, sulfate -> sulfite	K13811	PAPSS; 3'-phosphoadenosine 5'-phosphosulfate synthase [EC:2.7.7.4 2.7.1.25]	0	0	0	0	0.0982285
		K00958	sat, met3; sulfate adenylyltransferase [EC:2.7.7.4]	103.857	118.278	45.5238	57.6319	71.5879
		K00955	cysNC; bifunctional enzyme CysN/CysC [EC:2.7.7.4 2.7.1.25]	9.52562	11.848	0.398541	0	1.9528
		K00957	cysD; sulfate adenylyltransferase subunit 2 [EC:2.7.7.4]	98.8691	94.471	2.7188	2.53853	7.09753
		K00956	cysN; sulfate adenylyltransferase subunit 1 [EC:2.7.7.4]	44.1709	50.7767	1.2089	0.311583	4.13286
		K00860	cysN; sulfate adenylyltransferase subunit 1 [EC:2.7.7.4]	29.6504	27.7002	0.222461	0.33393	3.74871
		K13811	PAPSS; 3'-phosphoadenosine 5'-phosphosulfate synthase [EC:2.7.7.4 2.7.1.25]	0	0	0	0	0.0982285
	Assimilatory sulfate reduction, sulfite -> sulfide (cysJI or sir)	K00380	sulfite reductase (NADPH) flavoprotein alpha-component [EC:1.8.1.2]	5.56673	11.0532	0	0	0.798416
		K00381	sulfite reductase (NADPH) hemoprotein beta-component [EC:1.8.1.2]	14.7894	22.919	0.706042	0.373564	2.813
		K00392	sulfite reductase (ferredoxin) [EC:1.8.7.1]	0	0.478751	0	0	0
	Dissimilatory sulfate reduction, sulfate -> sulfite (reversible) (sat and aprAB)	K00956	cysN; sulfate adenylyltransferase subunit 1 [EC:2.7.7.4]	44.1709	50.7767	1.2089	0.311583	4.13286
		K00957	cysD; sulfate adenylyltransferase subunit 2 [EC:2.7.7.4]	98.8691	94.471	2.7188	2.53853	7.09753
		K00958	sat, met3; sulfate adenylyltransferase [EC:2.7.7.4]	103.857	118.278	45.5238	57.6319	71.5879
		K00394	aprA; adenylylsulfate reductase, subunit A [EC:1.8.99.2]	30.9253	78.5728	62.8699	68.4979	105.538
		K00395	aprB; adenylylsulfate reductase, subunit B [EC:1.8.99.2]	30.313	73.8997	57.0013	72.6861	111.309
	Dissimilatory sulfate reduction, sulfite -> sulfide (reversible) (dsrAB)	K11180	dsrA; dissimilatory sulfite reductase alpha subunit [EC:1.8.99.5]	6.56307	131.546	103.957	120.228	107.546
		K11181	dsrB; dissimilatory sulfite reductase beta subunit [EC:1.8.99.5]	6.11102	33.6568	43.3447	45.7879	35.7952
	Thiosulfate oxidation by SOX complex, thiosulfate -> sulfate	K17222	soxA; L-cysteine S-thiosulfotransferase [EC:2.8.5.2]	12.6842	123.145	65.9436	78.6674	134.399
		K17223	soxX; L-cysteine S-thiosulfotransferase [EC:2.8.5.2]	11.5263	157.818	67.0937	89.04	125.843
		K17224	soxB; S-sulfosulfanyl-L-cysteine sulfohydrolase [EC:3.1.6.20]	7.4558	97.9621	39.3832	48.7572	82.5299
		K17225	soxC; sulfane dehydrogenase subunit SoxC	15.5154	90.3389	4.90709	2.3822	1.1331
		K22622	soxD; S-disulfanyl-L-cysteine oxidoreductase SoxD [EC:1.8.2.6]	17.6911	118.06	4.90868	2.96207	2.30967
		K17226	soxY; sulfur-oxidizing protein SoxY	36.19	244.056	106.171	111.873	190.028
		K17227	soxZ; sulfur-oxidizing protein SoxZ	33.827	291.51	109.002	124.827	200.371
	Alternative thiosulfate oxidation (doxAD)	K16936	doxA; thiosulfate dehydrogenase [quinone] small subunit [EC:1.8.5.2]	0.38248	0	0.246986	0.346481	0
		K16937	doxD; thiosulfate dehydrogenase [quinone] large subunit [EC:1.8.5.2]	4.62012	7.60134	1.49581	1.22158	2.98796
	Alternative thiosulfate oxidation (tsdA)	K19713	tsdA; thiosulfate dehydrogenase [EC:1.8.2.2]	18.8031	39.7978	1.78805	1.05167	0.667438
	Sulfur reduction, sulfur -> sulfide (sreABC)	K17219	sreA; sulfur reductase molybdopterin subunit	0	0	0	0	0
		K17220	sreB; sulfur reductase FeS subunit	0	0	0	0	0
		K17221	sreC; sulfur reductase membrane anchor	0	0	0	0	0
	Thiosulfate disproportionation, thiosulfate -> sulfide & sulfite (phsABC)	K08352	phsA; thiosulfate reductase / polysulfide reductase chain A	95.0262	47.7702	4.45454	2.45323	0.211007
		K08353	phsB; thiosulfate reductase electron transport protein	0	0	0	0	0
		K08354	phsC; thiosulfate reductase cytochrome b subunit	0.611181	0.729044	0	0	0
	Sulfhydrogenase, (sulfide)n -> (sulfide)n-1	K17993	hydA; sulfhydrogenase subunit alpha	0.718536	0	0	0	0
		K17994	hydD; sulfhydrogenase subunit delta	1.20834	0	0	0	0
		K17995	hydG; sulfhydrogenase subunit gamma (sulfur reductase)	1.20546	0	0	0	0
		K17996	hydB; sulfhydrogenase subunit beta (sulfur reductase)	23.4332	1.46753	0	0	0
	Sulfur disproportionation, sulfur -> sulfide & sulfite	K16952	sor; sulfur oxygenase/reductase [EC:1.13.11.55]	0	0	0	0	0
	Sulfur dioxygenase	K17725	ETHE1; sulfur dioxygenase	15.9241	65.7044	47.0562	44.2747	84.6096
	Sulfite oxidation, sulfite -> sulfate (sorB, SUOX, soeABC)	K05301	sorB; sulfite dehydrogenase	64.4861	277.696	55.2336	64.4268	80.1778
		K00387	SUOX; sulfite oxidase [EC:1.8.3.1]	0	0	0.173239	0	0
		K21307	soeA; sulfite dehydrogenase (quinone) subunit SoeA [EC:1.8.5.6]	0.414532	11.7173	0.663186	0.528963	1.03331
		K21308	soeB; sulfite dehydrogenase (quinone) subunit SoeB	0.494742	8.25184	0.605109	0.561599	0.456986
		K21309	soeC; sulfite dehydrogenase (quinone) subunit SoeC	0.315111	7.31455	0.394782	0.437585	0.795406
	Sulfide oxidation, sulfide -> sulfur (fccAB)	K17229	fccB; sulfide dehydrogenase [flavocytochrome c] flavoprotein chain	2.92464	8.83372	6.56633	7.36168	1.30237
		K17230	fccA; cytochrome subunit of sulfide dehydrogenase	3.17358	36.2509	24.5326	29.8916	27.9405
	DMSP biosynthesis, L-Met -> DMSP (DSYB or dsyB or mmtN)	MmtN	Met-methylating enzymes	4.98831	0	0	0	0.167533
		DSYB	methylthiohydroxybutryrate	0	0	0	0	0
		DsyB	methylthiohydroxybutryrate	0.167144	0.286314	0	0	0
	DMSP demethylation, DMSP -> MMPA (dmdA)	DmdA	DMSP demethylase	9.30754	5.70125	2.43836	0.932798	5.56718
	DMSP demethylation, MMPA -> MeSH (dmdBCD or acuH)	DmdB	MMPA-CoA ligase	121.329	100.187	19.2793	19.9504	39.4993
		DmdC	MMPA-CoA dehydrogenase	75.8817	122.411	12.0663	13.9434	25.1821
		DmdD	methylthioacryloyl-CoA hydratase	1.04129	0.953642	0.714395	0.414148	0.694535
		AcuH	acryloyl-CoA hydratase	19.1487	27.0806	2.41597	2.52743	5.03147
	DMSP cleavage, DMSP -> DMS (ddds or alma1)	Alma1	DMSP lyase	0	0.373041	0	0	0
		DddD	DMSP lyase	2.63622	0.994927	0.430209	0.375984	2.31421
		DddK	DMSP lyase	0	0	0	0	0
		DddL	DMSP lyase	0	0	0	0	0
		DddP	DMSP lyase	20.9431	11.0317	6.2835	6.8627	11.4439
		DddQ	DMSP lyase	1.75138	1.46222	1.02723	1.72457	1.25722
		DddW	DMSP lyase	0	0	0	0	0
		DddY	DMSP lyase	0	0	0	0	0
	DMS oxidation, DMS -> MeSH (dmoA)	DmoA	dimethylsulfide monooxgenase	8.50996	16.359	2.9563	1.33889	6.58858
	DMS oxidation, DMS -> DMSO (ddh or tmm)	K16964	ddhA; dimethylsulfide dehydrogenase subunit alpha [EC:1.8.2.4]	67.4197	38.9675	9.35739	10.3744	7.19747
		K16965	ddhB; dimethylsulfide dehydrogenase subunit beta	112.453	89.6799	12.7534	9.49939	16.9468
		K16966	ddhC; dimethylsulfide dehydrogenase subunit gamma	0	0.44071	0	0	0
		K18277	tmm; trimethylamine monooxygenase [EC:1.14.13.148]	15.0155	10.0526	1.36257	3.98717	5.66508
	DMSO reduction, DMSO -> DMS (DMSOR)	K00184	dmsB; dimethyl sulfoxide reductase iron-sulfur subunit	9.80455	11.1312	0.291261	0.314439	0.404162
		K00185	dmsC; dimethyl sulfoxide reductase membrane subunit	33.7414	89.6818	20.6591	45.7663	44.2733
		K07306	dmsA; anaerobic dimethyl sulfoxide reductase subunit A [EC:1.8.5.3]	2.49195	7.06094	3.61891	3.7631	1.24298
		K07307	dmsB; anaerobic dimethyl sulfoxide reductase subunit B	17.3671	85.178	41.6333	56.7872	43.4867
		K07308	dmsC; anaerobic dimethyl sulfoxide reductase subunit C	1.64634	8.42467	0.631614	0	0.257104
		DorA	Dimethyl sulfoxide/trimethylamine N-oxide reductase	3.88609	3.4487	0.351215	0.331129	1.83161
	MddA pathway, MeSH -> DMS (mddA)	MddA	MeSH S-methyltransferase	1.33035	31.1409	0.487721	0.505131	0.500583
	MeSH oxidation, MeSH -> Formaldehyde (MTO)	MTO	MeSH oxidase	0.500497	2.54742	0	0	0.489624
Oxidative phosphorylation	F-type ATPase	K02111	ATPF1A, atpA; F-type H+/Na+-transporting ATPase subunit alpha [EC:7.1.2.2 7.2.2.1]	236.494	251.138	65.2495	77.676	124.224
		K02112	ATPF1B, atpD; F-type H+/Na+-transporting ATPase subunit beta [EC:7.1.2.2 7.2.2.1]	222.863	210.291	53.1752	68.4584	112.538
		K02113	ATPF1D, atpH; F-type H+-transporting ATPase subunit delta	215.826	245.605	65.3495	79.1118	122.453
		K02114	ATPF1E, atpC; F-type H+-transporting ATPase subunit epsilon	200.251	210.668	54.3889	65.9692	108.767
		K02115	ATPF1G, atpG; F-type H+-transporting ATPase subunit gamma	173.453	235.594	55.2493	68.9313	107.78
		K02108	ATPF0A, atpB; F-type H+-transporting ATPase subunit a	208.227	236.876	47.677	65.1347	97.5233
		K02109	ATPF0B, atpF; F-type H+-transporting ATPase subunit b	401.227	379.068	75.7976	91.0866	133.596
		K02110	ATPF0C, atpE; F-type H+-transporting ATPase subunit c	196.362	212.779	57.2752	66.6816	96.4088
	V/A-type ATPase	K02117	ATPVA, ntpA, atpA; V/A-type H+/Na+-transporting ATPase subunit A [EC:7.1.2.2 7.2.2.1]	13.6931	14.083	1.45279	1.51569	10.2876
		K02118	ATPVB, ntpB, atpB; V/A-type H+/Na+-transporting ATPase subunit B	41.8772	14.2303	10.7042	11.784	10.2558
		K02119	ATPVC, ntpC, atpC; V/A-type H+/Na+-transporting ATPase subunit C	14.1367	14.6408	12.1961	11.8596	10.1781
		K02120	ATPVD, ntpD, atpD; V/A-type H+/Na+-transporting ATPase subunit D	33.6994	6.51602	1.75282	1.89704	3.79445
		K02121	ATPVE, ntpE, atpE; V/A-type H+/Na+-transporting ATPase subunit E	9.51064	5.56109	0	0.982817	0.797352
		K02122	ATPVF, ntpF, atpF; V/A-type H+/Na+-transporting ATPase subunit F	35.8572	17.3627	11.762	3.26286	10.4642
		K02107	ATPVG, ahaH, atpH; V/A-type H+/Na+-transporting ATPase subunit G/H	4.25887	2.19276	1.29766	1.39563	3.56352
		K02123	ATPVI, ntpI, atpI; V/A-type H+/Na+-transporting ATPase subunit I	10.8237	9.0663	3.54736	8.09151	6.22831
		K02124	ATPVK, ntpK, atpK; V/A-type H+/Na+-transporting ATPase subunit K	44.5173	16.019	9.90844	11.3753	10.4684
	NADH-quinone oxidoreductase	K00330	nuoA; NADH-quinone oxidoreductase subunit A [EC:7.1.1.2]	94.878	235.391	64.0453	54.6277	113.293
		K00331	nuoB; NADH-quinone oxidoreductase subunit B [EC:7.1.1.2]	140.929	258.571	76.9875	80.6178	132.449
		K00332	nuoC; NADH-quinone oxidoreductase subunit C [EC:7.1.1.2]	18.7754	75.7128	36.8472	54.7111	90.9194
		K00333	nuoD; NADH-quinone oxidoreductase subunit D [EC:7.1.1.2]	58.2221	116.766	33.4065	38.3567	95.7118
		K13378	nuoCD; NADH-quinone oxidoreductase subunit C/D [EC:7.1.1.2]	3.93809	19.6724	1.39068	0.614353	0
		K13380	nuoBCD; NADH-quinone oxidoreductase subunit B/C/D [EC:7.1.1.2]	0	0	0	0	0
		K00334	nuoE; NADH-quinone oxidoreductase subunit E [EC:7.1.1.2]	44.2993	105.635	52.3249	65.7548	108.369
		K00335	nuoF; NADH-quinone oxidoreductase subunit F [EC:7.1.1.2]	36.824	63.4011	26.297	42.0432	47.5795
		K00336	nuoG; NADH-quinone oxidoreductase subunit G [EC:7.1.1.2]	5.91335	5.24709	0.640395	0	1.33198
		K00337	nuoH; NADH-quinone oxidoreductase subunit H [EC:7.1.1.2]	97.2767	188.209	63.4342	71.8579	116.973
		K00338	nuoI; NADH-quinone oxidoreductase subunit I [EC:7.1.1.2]	85.9001	192.457	62.2516	74.6823	90.7695
		K00339	nuoJ; NADH-quinone oxidoreductase subunit J [EC:7.1.1.2]	83.4487	217.215	62.4063	45.6885	97.0008
		K00340	nuoK; NADH-quinone oxidoreductase subunit K [EC:7.1.1.2]	135.75	258.041	74.8975	85.3894	130.041
		K00341	nuoL; NADH-quinone oxidoreductase subunit L [EC:7.1.1.2]	156.283	186.51	37.7773	54.2136	103.021
		K00342	nuoM; NADH-quinone oxidoreductase subunit M [EC:7.1.1.2]	71.0223	117.648	24.5572	29.8181	58.9946
		K15863	nuoLM; NADH-quinone oxidoreductase subunit L/M [EC:7.1.1.2]	0	0	0	0	0
		K00343	nuoN; NADH-quinone oxidoreductase subunit N [EC:7.1.1.2]	143.698	195.654	51.4247	50.9264	100.713
	NAD(P)H-quinone oxidoreductase	K05574	ndhC; NAD(P)H-quinone oxidoreductase subunit 3	0	0	0	0	0
		K05582	ndhK; NAD(P)H-quinone oxidoreductase subunit K	0	0	0	0	0
		K05581	ndhJ; NAD(P)H-quinone oxidoreductase subunit J	0	0.33452	0	0	0
		K05579	ndhH; NAD(P)H-quinone oxidoreductase subunit H	0	0	0	0	0
		K05572	ndhA; NAD(P)H-quinone oxidoreductase subunit 1	0	0.377484	0	0	0
		K05580	ndhI; NAD(P)H-quinone oxidoreductase subunit I	0	0	0	0	0
		K05578	ndhG; NAD(P)H-quinone oxidoreductase subunit 6	0	0	0	0	0
		K05576	ndhE; NAD(P)H-quinone oxidoreductase subunit 4L	0.305723	0	0	0	0
		K05577	ndhF; NAD(P)H-quinone oxidoreductase subunit 5	0.591179	1.8445	1.13592	1.8709	1.66002
		K05575	ndhD; NAD(P)H-quinone oxidoreductase subunit 4	0	0	0	0	0
		K05573	ndhB; NAD(P)H-quinone oxidoreductase subunit 2	0	0	0	0	0
		K05583	ndhL; NAD(P)H-quinone oxidoreductase subunit L, non-essential components	0	0	0	0	0
		K05584	ndhM; NAD(P)H-quinone oxidoreductase subunit M, non-essential components	0	0	0	0	0
		K05585	ndhN; NAD(P)H-quinone oxidoreductase subunit N, non-essential components	0	0.217768	0	0	0
	Succinate dehydrogenase (ubiquinone)	K00241	sdhC, frdC; succinate dehydrogenase / fumarate reductase, cytochrome b subunit	42.3618	75.5048	6.97045	6.00611	10.3972
		K00242	sdhD, frdD; succinate dehydrogenase / fumarate reductase, membrane anchor subunit	27.6898	41.6247	5.32859	6.05862	6.85596
		K18859	sdhD, frdD; succinate dehydrogenase / fumarate reductase, subunit D	0	0	0	0	0
		K18860	sdhD, frdD; putative succinate dehydrogenase / fumarate reductase, subunit D	0	0	0	0	0
		K00239	sdhA, frdA; succinate dehydrogenase / fumarate reductase, flavoprotein subunit [EC:1.3.5.1 1.3.5.4]	164.67	113.161	23.263	26.5299	50.4847
		K00240	sdhB, frdB; succinate dehydrogenase / fumarate reductase, iron-sulfur subunit [EC:1.3.5.1 1.3.5.4]	359.001	275.838	46.2995	45.6115	59.782
	Cytochrome c oxidase, cbb3-type	K00404	ccoN; cytochrome c oxidase cbb3-type subunit I	13.8293	18.7308	0.548997	0.573704	1.44068
		K00405	ccoO; cytochrome c oxidase cbb3-type subunit II	13.2404	83.1438	35.0133	46.5029	89.6617
		K15862	ccoNO; cytochrome c oxidase cbb3-type subunit I/II (ccoNO can replace the combination of ccoN and ccoO)	1.41708	13.4027	0	0	0
		K00407	ccoQ; cytochrome c oxidase cbb3-type subunit IV	35.9656	169.784	41.3236	48.7643	83.1605
		K00406	ccoP; cytochrome c oxidase cbb3-type subunit III	53.5774	205.689	43.7944	48.4674	93.3919
	Cytochrome bd ubiquinol oxidase	K00425	cydA; cytochrome bd ubiquinol oxidase subunit I	395.007	208.066	9.81851	6.04315	9.35712
		K00426	cydB; cytochrome bd ubiquinol oxidase subunit II	315.77	157.241	6.12935	3.93922	5.64268
		K00424	cydX; cytochrome bd-I ubiquinol oxidase subunit X	5.98633	18.1528	1.06154	0.419083	0.268466
		K22501	appX; cytochrome bd-II ubiquinol oxidase subunit AppX	0	0	0	0	0
	Cytochrome o ubiquinol oxidase	K02300	cyoD; cytochrome o ubiquinol oxidase subunit IV	12.8891	15.2751	0.237062	0.214811	1.35293
		K02299	cyoC; cytochrome o ubiquinol oxidase subunit III	12.0516	15.0983	0.25286	0.239017	0.74851
		K02298	cyoB; cytochrome o ubiquinol oxidase subunit I [EC:7.1.1.3]	7.68456	7.74166	0	0.281211	0.15443
		K02297	K02297 cyoA; cytochrome o ubiquinol oxidase subunit II [EC:7.1.1.3]	12.3694	15.8349	0.260517	0	1.51823
	Cytochrome c oxidase, prokaryotes, aa3-type	K02275	coxB, ctaC; cytochrome c oxidase subunit II [EC:1.9.3.1]	39.9173	113.866	46.0934	57.4374	102.339
		K02274	coxA, ctaD; cytochrome c oxidase subunit I [EC:1.9.3.1]	21.7931	68.2645	26.5784	43.7776	95.586
		K02276	coxC, ctaE; cytochrome c oxidase subunit III [EC:1.9.3.1]	47.5717	119.633	49.0804	61.0123	112.876
		K15408	coxAC; cytochrome c oxidase subunit I+III [EC:1.9.3.1]	4.37533	4.57938	0	0	0.718137
		K02277	coxD, ctaF; cytochrome c oxidase subunit IV [EC:1.9.3.1] (non-essential)	31.2878	52.9291	12.8803	13.0242	22.6683
	Cytochrome aa3-600 menaquinol oxidase	K02829	qoxD; cytochrome aa3-600 menaquinol oxidase subunit IV [EC:7.1.1.5]	0	0	0	0	0
		K02828	qoxC; cytochrome aa3-600 menaquinol oxidase subunit III [EC:7.1.1.5]	0	0	0	0	0
		K02827	qoxB; cytochrome aa3-600 menaquinol oxidase subunit I [EC:7.1.1.5]	0	0	0	0	0
		K02826	qoxA; cytochrome aa3-600 menaquinol oxidase subunit II [EC:7.1.1.5]	0	0	0	0	0
	Cytochrome bc1 complex	K00410	fbcH; ubiquinol-cytochrome c reductase cytochrome b/c1 subunit	0	0	0	0	0
		K00411	UQCRFS1, RIP1, petA; ubiquinol-cytochrome c reductase iron-sulfur subunit [EC:7.1.1.8]	62.4514	177.967	49.7435	62.4511	106.245
		K00412	CYTB, petB; ubiquinol-cytochrome c reductase cytochrome b subunit	57.8182	125.896	53.7083	61.4443	93.5204
		K00413	CYC1, CYT1, petC; ubiquinol-cytochrome c reductase cytochrome c1 subunit	65.0688	153.991	56.2635	70.7328	84.8037
		K00414	QCR1, UQCRC1; ubiquinol-cytochrome c reductase core subunit 1	0	0	0	0	0
		K00415	QCR2, UQCRC2; ubiquinol-cytochrome c reductase core subunit 2	0	0	0	0	0
		K00416	QCR6, UQCRH; ubiquinol-cytochrome c reductase subunit 6	0	0	0.127559	0	0
		K00417	QCR7, UQCRB; ubiquinol-cytochrome c reductase subunit 7	0	0	0	0	0.367383
		K00418	QCR8, UQCRQ; ubiquinol-cytochrome c reductase subunit 8	0	0	0.109532	0	0.169529
		K00419	QCR9, UCRC; ubiquinol-cytochrome c reductase subunit 9	0	0	0	0	0
		K00420	QCR10, UQCR; ubiquinol-cytochrome c reductase subunit 10	0	0	0	0	0
Secretion system	Type I Secretion	K12340	tolC; outer membrane protein	23.446	53.9841	3.5947	3.27689	8.32707
		K11003	HlyD; membrane fusion protein, hemolysin D	0	0.842411	0	0	0
		K11004	HylB; ABC transpoter, ATP-binding cassette, subfamily B, bacterial HlyB	0	1.49307	0.284004	0	0.472269
	Type III Secretion	K03221	yscF; type III secretion protein F	0	0	0	0	0
		K04056	yscO; type III secretion protein O	0	0	0	0	0
		K04057	yscP; type III secretion protein P	0	0	0	0	0
		K04059	yscX; type III secretion protein X	0	0	0	0	0
		K03219	yscC; type III secretion protein C	0	0	0.352017	0	0
		K04058	yscW; type III secretion protein W	0	0	0	0	0
		K03222	yscJ; type III secretion protein J	0	0	0.337443	0.25601	0
		K03226	yscR; type III secretion protein R	0	0	0.445721	0.274969	0.132704
		K03227	yscS; type III secretion protein S	0.103567	0	0.295198	0.287468	0
		K03228	yscT; type III secretion protein T	0	0	0.342802	0.321313	0.174537
		K03229	yscU; type III secretion protein U	0	0	0.407913	0	0
		K03230	yscV; type III secretion protein V	0	0	0.293787	0	0
		K03224	yscN; type III secretion protein N	0	0	0.377914	0.311909	0
		K03225	yscQ; type III secretion protein Q	0	0.0964487	0	0	0.0908768
		K03223	yscL; type III secretion protein L	0	0	0	0.315444	0
	Type II Secretion	K02453	gspD; general secretion pathway protein D	109.611	109.952	14.7533	16.5452	13.6186
		K02465	gspS; general secretion pathway protein S	0	0	0	0	0
		K02452	gspC; general secretion pathway protein C	95.8776	137.849	17.4126	17.2834	12.6222
		K02455	gspF; general secretion pathway protein F	14.6834	30.2922	0.934744	1.06121	4.15552
		K02456	gspG; general secretion pathway protein G	167.113	175.002	19.9361	21.5847	21.2864
		K02457	gspH; general secretion pathway protein H	10.4432	31.9445	1.38828	1.14522	3.29972
		K02458	gspI; general secretion pathway protein I	13.8488	39.3697	9.7882	13.4204	9.48695
		K02459	gspJ; general secretion pathway protein J	16.4492	39.3068	11.1919	11.6102	9.75889
		K02460	gspK; general secretion pathway protein K	40.2782	52.502	14.3369	14.8368	16.916
		K02461	gspL; general secretion pathway protein L	16.4065	37.9732	10.3672	9.62457	10.1751
		K02462	gspM; general secretion pathway protein M	12.3984	36.0379	9.47443	11.3445	5.11253
		K02454	gspE; general secretion pathway protein E	26.983	61.7385	12.3592	15.179	15.9273
		K02464	gspO; general secretion pathway protein O	0	0	0	0	0
	Type IV Secretion	K03149	virB1; type IV secretion system protein VirB1	283.65	265.437	70.7704	68.0541	104.95
		K03197	virB2; type IV secretion system protein VirB27	1.59527	9.03834	0.179447	0.21141	0
		K03198	virB3; type IV secretion system protein VirB3	1.42908	6.26878	0	0.228144	0
		K03200	virB5; type IV secretion system protein VirB5	1.35239	9.11852	0	0	0
		K03202	virB7; type IV secretion system protein VirB7	0	0	0	0	0
		K03204	virB9; type IV secretion system protein VirB9	1.16173	9.86798	0	0	0
		K03201	virB6; type IV secretion system protein VirB6	1.07156	8.15007	0	0	0
		K03203	virB8; type IV secretion system protein VirB8	0.585012	8.64667	0.259069	0.384187	0
		K03195	virB10; type IV secretion system protein VirB10	0.819814	8.61614	0	0	0
		K03199	virB4; type IV secretion system protein VirB4	0.826762	6.57064	0.340516	0	0
		K03196	virB11; type IV secretion system protein VirB11	1.32928	8.20492	0	0	0
		K03205	virD4; type IV secretion system protein VirD4	101.956	55.8441	1.73896	1.66342	2.05878
	Type VI Secretion	K11904	vgrG; type VI secretion system secreted protein VgrG	12.4567	116.507	6.17983	5.97171	7.97355
		K11903	hcp; type VI secretion system secreted protein Hcp	3.9704	17.5045	1.51483	0.783948	1.29779
		K11906	lip; type VI secretion system protein Lip	3.05202	11.0753	1.22084	0.885131	0.501748
		K11891	icmF; type VI secretion system protein IcmF	5.35444	23.2035	2.86093	1.89118	1.31878
		K11892	dotU; type VI secretion system protein DotU	4.14658	17.1819	1.07636	0.451143	0.606577
		K11907	clpV; type VI secretion system protein ClpV	2.87506	12.4065	0.645619	0	0
		K11912	ppkA; serine/threonine-protein kinase PpkA	0.501014	8.81589	1.7795	1.61862	0
		K11913	fha1; type VI secretion system protein Fha1	1.53488	0	0	0	0
		K11915	pppA; serine/threonine protein phosphatase PppA	0.413672	6.66454	0.129753	0	0
	Sec-SRP	K03072	secD; preprotein translocase subunit SecD	147.381	152.288	30.5769	45.2598	43.6613
		K03074	secF; preprotein translocase subunit SecF	181.389	127.988	26.021	26.1913	72.2942
		K12257	secDF; SecD/SecF fusion protein	6.57492	14.9736	0.971978	0.694357	1.75963
		K03073	secE; preprotein translocase subunit SecE	344.503	251.081	60.7268	71.8752	109.513
		K03075	secG; preprotein translocase subunit SecG	278.823	269.544	68.2752	79.1339	124.859
		K03076	secY; preprotein translocase subunit SecY	275.072	280.285	66.1391	78.9292	133.066
		K03210	yajC; preprotein translocase subunit YajC	228.533	244.986	65.037	76.102	109.656
		K03217	yidC; preprotein translocase subunit YidC	222.798	276.22	59.8415	73.482	123.355
		K03070	secA; preprotein translocase subunit SecG	369.531	500.971	152.395	139.42	229.548
		K13301	secM; preprotein translocase subunit SecM	0	0	0	0	0
		K03110	ftsY; fused signal recognition particle receptor	224.009	190.496	57.3625	76.9569	113.937
		K03071	secB; preprotein translocase subunit SecB	32.6473	60.4622	6.67337	6.09647	8.86416
		K03106	ffh; signal recognition particle subunit Ffh	237.947	229.083	63.359	65.013	106.345
	Twin arginine targeting	K03116	tatA; sec-independent protein translocase protein TatA	228.528	275.253	58.8926	71.1353	84.4737
		K03117	tatB; sec-independent protein translocase protein TatB	193.308	191.852	47.1674	61.1562	80.8409
		K03118	tatC; sec-independent protein translocase protein TatC	309.419	330.13	92.7206	106.671	166.772
		K03425	tatE; sec-independent protein translocase protein TatE	0	0	0	0	0
	Type Vabc Secretion for Va, Vb and Vc	K11028	vacA; Type Va, vacuolating cytotoxin	0	0	0	0	0
		K11017	shlB; Type Vb, hemolysin activation/secretion protein	0	0	0	0	0
		K11016	shlA; Type Vb, hemolysin	0	0	0	0	0
		K12341	yadA; Type Vc, adhesin YadA	0	0	0	0	0
		K12342	yadBC; Type Vc, adhesin YadB/C	0	0	0	0	0
Other	Bacterial chemotaxis	K03406	mcp; methyl-accepting chemotaxis protein	1266.24	849.779	42.032	26.1766	54.4073
		K05874	tsr; methyl-accepting chemotaxis protein I, serine sensor receptor	0	0	0	0	0
		K05875	tar; methyl-accepting chemotaxis protein II, aspartate sensor receptor	0	0	0	0	0
		K05876	trg; methyl-accepting chemotaxis protein III, ribose and galactose sensor receptor	0	0	0	0	0
		K05877	tap; methyl-accepting chemotaxis protein IV, peptide sensor receptor	0	0	0	0	0
		K03776	aer; aerotaxis receptor	5.89316	25.0376	0	0	0.195296
		K10108	malE; maltose/maltodextrin transport system substrate-binding protein	1.52924	8.28956	0	0	0
		K10439	rbsB; ribose transport system substrate-binding protein	31.3453	9.249	2.35185	1.85842	4.84213
		K10540	mglB; methyl-galactoside transport system substrate-binding protein	0	0.38154	0	0	0
		K12368	dppA; dipeptide transport system substrate-binding protein	5.30076	0.728069	0.229104	0.301156	0
		K03407	cheA; two-component system, chemotaxis family, sensor kinase CheA [EC:2.7.13.3]	109.975	48.2082	3.61866	2.22357	4.42483
		K03408	cheW; purine-binding chemotaxis protein CheW	113.574	76.9305	6.62143	3.31771	5.51951
		K03413	cheY; two-component system, chemotaxis family, chemotaxis protein CheY	163.728	79.7291	4.09072	3.4613	5.81644
		K03410	cheC; chemotaxis protein CheC	9.77705	9.373	0.290397	0	1.85445
		K03414	cheZ; chemotaxis protein CheZ	89.0539	39.8696	0.793084	0.580349	4.30674
		K03409	cheX; chemotaxis protein CheX	63.2366	24.2666	1.46157	0.217122	2.10236
		K03412	cheB; two-component system, chemotaxis family, protein-glutamate methylesterase/glutaminase [EC:3.1.1.61 3.5.1.44]	57.8895	45.6351	3.85015	2.00475	5.33267
		K13924	cheBR; two-component system, chemotaxis family, CheB/CheR fusion protein [EC:2.1.1.80 3.1.1.61]	7.33523	2.38834	0	0	0.358164
		K03415	cheV; two-component system, chemotaxis family, chemotaxis protein CheV	131.344	72.9693	5.4094	2.56536	2.97936
		K03411	cheD; chemotaxis protein CheD [EC:3.5.1.44]	8.89012	9.67787	1.79885	0.65801	1.09628
		K00575	cheR; chemotaxis protein methyltransferase CheR [EC:2.1.1.80]	61.8564	55.0422	4.37334	2.62276	4.61427
		K02410	fliG; flagellar motor switch protein FliG	190.739	87.7641	11.7924	14.1358	26.1558
		K02416	fliM; flagellar motor switch protein FliM	159.36	66.0936	6.05319	4.82063	11.0912
		K02417	fliNY, fliN; flagellar motor switch protein FliN/FliY	252.145	84.7254	11.2011	11.5634	18.862
		K02556	motA; chemotaxis protein MotA	196.285	122.499	16.9961	17.086	39.9287
		K02557	motB; chemotaxis protein MotB	160.669	114.715	9.3702	8.45827	22.143
	Flagellar assembly	K02402	flhC; flagellar transcriptional activator FlhC	4.43173	0.785004	0.183633	0.0778824	0.176021
		K02403	flhD; flagellar transcriptional activator FlhD	4.9361	0.719931	0.157805	0	0.244828
		K02398	flgM; negative regulator of flagellin synthesis FlgM	124.342	54.0097	4.14114	4.43708	9.64104
		K02405	fliA; RNA polymerase sigma factor for flagellar operon FliA	104.421	47.0571	5.02442	3.58655	10.0299
		K02406	fliC; flagellin	328.525	138.09	24.5631	23.6258	52.2046
		K02407	fliD; flagellar hook-associated protein 2	150.831	65.7048	6.50423	4.41434	14.0554
		K02397	flgL; flagellar hook-associated protein 3 FlgL	97.4523	39.3213	2.86223	2.47498	5.65022
		K02396	flgK; flagellar hook-associated protein 1 FlgK	197.688	72.0162	6.56527	6.71513	13.5457
		K02414	fliK; flagellar hook-length control protein FliK	15.1194	28.5869	2.62278	2.74442	6.01207
		K02389	flgD; flagellar basal-body rod modification protein FlgD	169.71	69.7846	7.85478	5.06294	10.8756
		K02390	flgE; flagellar hook protein FlgE	197.095	56.4838	4.48032	2.84974	5.49972
		K02391	flgF; flagellar basal-body rod protein FlgF	13.6776	21.8324	0.536125	0.888876	3.08823
		K02392	flgG; flagellar basal-body rod protein FlgG	123.913	52.7188	3.56491	2.95765	8.8177
		K02393	flgH; flagellar L-ring protein precursor FlgH	140.589	64.6762	5.73387	4.58025	10.0742
		K02394	flgI; flagellar P-ring protein precursor FlgI	166.609	65.7535	6.16492	5.97961	11.7671
		K02387	flgB; flagellar basal-body rod protein FlgB	159.858	61.3723	5.25102	4.44625	8.67144
		K02388	flgC; flagellar basal-body rod protein FlgC	176.44	65.3176	6.5866	5.36461	9.83967
		K02408	fliE; flagellar hook-basal body complex protein FliE	160.23	61.0887	4.79261	4.45041	8.75589
		K02409	fliF; flagellar M-ring protein FliF	154.522	72.1034	5.74147	4.98244	11.4942
		K02410	fliG; flagellar motor switch protein FliG	190.739	87.7641	11.7924	14.1358	26.1558
		K02416	fliM; flagellar motor switch protein FliM	159.36	66.0936	6.05319	4.82063	11.0912
		K02417	fliNY, fliN; flagellar motor switch protein FliN/FliY	252.145	84.7254	11.2011	11.5634	18.862
		K02400	flhA; flagellar biosynthesis protein FlhA	67.5327	36.927	2.3776	2.5693	7.50021
		K02401	flhB; flagellar biosynthetic protein FlhB	102.488	47.1038	2.71539	2.44234	5.66203
		K02411	fliH; flagellar assembly protein FliH	79.0777	48.6671	3.75952	3.64571	8.0625
		K02412	fliI; flagellum-specific ATP synthase [EC:7.4.2.8]	15.897	21.4929	1.88867	2.5086	7.14141
		K02418	fliOZ, fliO; flagellar protein FliO/FliZ	108.182	46.916	3.94718	4.0898	9.54792
		K02419	fliP; flagellar biosynthetic protein FliP	104.02	56.0356	4.0577	3.10934	8.17727
		K02420	fliQ; flagellar biosynthetic protein FliQ	141.45	52.1266	4.49524	3.04703	7.95423
		K02421	fliR; flagellar biosynthetic protein FliR	97.5117	48.6874	4.60488	2.97459	8.47025
		K13820	fliR-flhB; flagellar biosynthetic protein FliR/FlhB	0	0	0	0	0
		K02556	motA; chemotaxis protein MotA	196.285	122.499	16.9961	17.086	39.9287
		K02557	motB; chemotaxis protein MotB	160.669	114.715	9.3702	8.45827	22.143
		K21217	motX; sodium-type polar flagellar protein MotX	3.90408	3.10554	0	0.216338	1.5795
		K21218	motY; sodium-type flagellar protein MotY	6.8619	13.6913	0	0	1.43409
		K02399	flgN; flagella synthesis protein FlgN	13.3896	26.8168	2.65148	2.63225	4.57878
		K02413	fliJ; flagellar FliJ protein	20.2338	31.5087	3.4177	3.80417	7.9651
		K02422	fliS; flagellar protein FliS	129.995	68.8259	4.14951	3.42906	8.05457
		K02423	fliT; flagellar protein FliT	2.36865	10.5856	0.589309	0.214229	0.355213
		K02386	flgA; flagella basal body P-ring formation protein FlgA	126.448	50.4445	4.88098	5.19069	9.53887
	Dissimilatory arsenic reduction (arsRBC or arsRDABC)	K00537	arsC; arsenate reductase	59.5298	191.753	54.4612	64.9964	96.3328
		K03741	arsC; arsenate reductase	132.07	136.364	9.24812	10.2168	16.7223
		K18701	arsC; arsenate-mycothiol transferase	0	0	0	0	0
		K03325	arsB; arsenite transporter OR K03893 arsB; arsenical pump membrane protein	57.1455	95.5054	2.96645	1.90831	6.99178
		K03893	arsB; arsenical pump membrane protein	110.162	188.848	22.6992	15.7245	18.7289
		K03892	arsR; ArsR family transcriptional regulator	13.2036	89.3115	6.89943	11.5778	3.9278
		K01551	arsA; arsenite/tail-anchored protein-transporting ATPase	49.8442	21.1157	1.61275	1.08759	5.22383
