# Supplementary material for: DiTing: A Pipeline to Infer and Compare Biogeochemical Pathways From Metagenomic and Metatranscriptomic Data
Source: Front Microbiol. 2021 Aug 2;12:698286. doi: 10.3389/fmicb.2021.698286 (PMC8367434; doi:10.3389/fmicb.2021.698286)
Supplement: Supplementary file 6 [file Table_6.XLSX]

## Sheet: Sheet1
Table S6 The relative abundance of biogeochemical pathways in metagenomes from the Tara Ocean project
Pathway	TARA_004_DCM_0.22-1.6 (ERR599095)	TARA_004_DCM_0.22-1.6 (ERR598950)	TARA_007_DCM_0.22-1.6 (ERR315856)	TARA_009_DCM_0.22-1.6 (ERR594329)	TARA_009_DCM_0.22-1.6 (ERR594315)	TARA_018_DCM_0.22-1.6 (ERR599073)	TARA_018_DCM_0.22-1.6 (ERR599092)	TARA_023_DCM_0.22-1.6 (ERR315859)	TARA_023_DCM_0.22-1.6 (ERR315860)	TARA_025_DCM_0.22-1.6 (ERR599094)	TARA_025_DCM_0.22-1.6 (ERR599153)	TARA_030_DCM_0.22-1.6 (ERR318618)	TARA_030_DCM_0.22-1.6 (ERR318619)	TARA_030_DCM_0.22-1.6 (ERR318620)	TARA_030_DCM_0.22-1.6 (ERR318621)
Photosystem II (psbABCDEF)	72.6861	68.2765	162.76	61.0761	73.0323	116.341	79.2192	56.5112	55.8004	108.968	147.02	55.0302	144.072	52.2654	148.545
Photosystem I (psaABCDEF)	12.6846	22.4667	20.4922	11.8624	13.4219	25.2303	36.1013	17.9211	19.2141	41.2727	48.4266	35.4526	76.3179	28.5294	80.9737
Cytochrome b6/f complex (petABCDGLMN)	17.2149	19.8863	23.0598	12.2104	13.6446	37.0114	35.2025	18.5616	17.44	36.5795	42.9179	24.9144	51.324	25.2156	44.4015
Anoxygenic photosystem II (pufML)	7.72693	4.98633	12.6341	8.85898	6.11098	0.312994	3.69842	8.22082	8.2255	4.07494	2.13656	6.29715	0	5.97852	0
Anoxygenic photosystem I (pscABCD)	0	0	0	0	0	0	0	0	0	0	0	0	0	0	0
RuBisCo	41.2563	38.724	46.3725	27.0616	28.3334	59.5342	59.4049	37.6652	25.4641	79.3792	72.5968	40.1117	93.3716	39.4199	99.7417
CBB cycle (prkB)	39.7796	45.3742	60.2055	30.6196	27.9438	63.3859	60.5803	44.2583	41.1618	92.7003	86.378	48.6838	92.1158	46.7498	68.5917
rTCA cycle (aclAB, ccsAB, ccl)	0	0	0	0	0	0	0	0	0	0	0	0	0	0.105111	0
Wood-Ljungdahl pathway (acsABCDE)	0	0	0	0	0	0	0	0	0	0	0	0	0	0	0
3-Hydroxypropionate Bicycle	7.80376	6.33308	9.6874	9.65849	11.4999	6.21374	8.83501	13.8181	9.21352	10.1153	10.8959	11.4204	6.52263	10.2552	5.75056
Glycolysis (glk, pfk, pyk)	138.549	130.657	117.273	136.603	131.648	112.287	137.7	139.531	145.8	107.799	102.03	126.712	135.529	141.189	151.264
Entner-Doudoroff pathway, glucose-6P -> glyceraldehyde-3P + pyruvate	30.0444	33.0483	72.7832	38.3912	28.523	41.5978	48.0513	45.0991	48.0909	54.4961	44.4825	38.4074	33.642	40.6634	32.5631
Gluconeogenesis (fbp, pck)	159.223	158.434	121.193	178.782	169.959	128.598	143.463	184.919	174.81	111.818	113.662	113.351	141.949	122.264	127.7
TCA cycle	162.405	150.534	177.493	194.665	185.317	147.274	175.78	212.695	214.6	168.849	161.066	220.482	199.63	229.657	228.038
Methanogenesis (mcrABG)	0	0	0	0	0	0	0	0	0	0	0	0	0	0	0
Methanogenesis, methanol -> methane (mtaABC)	0	0	0.167968	0.833566	0	1.10069	0.659513	0.898544	1.75119	1.60676	1.0116	0.171576	0	0	0
Methanogenesis, amines -> methane (mtbA, mtmC, mtbC, mttC)	0	0	0	0	0	0	0	0	0	0	0	0	0	0	0
Methanogenesis, acetate -> methane (cdhCDE)	0	0	0	0	0	0	0	0	0	0	0	0	0	0	0
Methanogenesis, CO2 -> methane	4.5177	3.16007	4.34947	4.46551	4.39678	2.64844	3.29274	5.37748	6.77861	3.11467	1.5771	3.7087	2.10062	4.25961	2.04954
Methane oxidation, methane -> methanol (mmoBCDXYZ, amoABC)	4.39404	4.85202	0.787818	11.7524	14.1758	0	0	3.26198	3.7856	7.31463	10.3761	0	0	0	0
Methane oxidation, methanol -> formaldehyde (mxaFI, xoxF)	0	0	0	0	0	0	0	0	0	0	0	0	0	0	0
Fermentation to lactate, pyruvate -> lactate (LDH)	0.593501	0.793693	2.24849	1.39446	0	0	0.410706	2.36997	1.98184	0.664249	0	0.644694	0	0.548109	0
Fermentation to formate, pyruvate -> formate (pf1D)	0.598461	0	0	0.346031	0	0	0	0	0	0	0	0	0	0	0
Fermentation to formate -> CO2 & H2 (fdh)	18.2455	17.9749	19.9651	20.7041	19.1015	22.3569	20.2511	40.2022	44.8378	20.435	23.8245	39.1524	58.6503	42.091	50.9928
Fermentation to acetate, pyruvate -> acetate (poxB, poxL, acyP)	7.90464	8.72743	5.49222	14.9559	11.9581	3.55454	4.38634	8.82038	6.74245	13.5274	13.3439	5.27541	0	4.29938	0
Fermentation to acetate, acetyl-CoA -> acetate (ach1, eutD, pta, acyP)	8.27733	8.72743	14.3366	14.939	11.9581	3.8786	4.61002	9.2305	7.27705	13.6648	13.3439	5.27541	0	4.29938	0
Fermentation to acetate, lactate -> acetate (EC:1.13.12.4)	0	0	0.654064	0	0	0	0	0.612983	0	0	0	0	0	0	0
Fermentation to ethanol, acetate to acetylaldehyde (ald)	13.8084	13.2118	37.1717	33.3739	25.6038	8.45596	11.3576	46.7638	22.4513	19.0964	21.7803	26.6974	71.4837	27.8858	83.4611
Fermentation to ethanol, acetyl-CoA to acetylaldehyde (reversible)	0.472347	0	15.2639	1.70565	1.54488	0.573981	0.778321	2.66459	1.76001	2.80922	1.7979	0.692813	0	0.634566	0
Fermentation to ethanol, acetylaldehyde to ethanol (adh, mdh)	18.9178	14.0364	49.5606	37.0585	40.4398	8.36299	13.7148	32.323	51.7858	42.7226	30.3146	14.9918	0	18.0969	9.40351
Fermentation to succinate (phosphoenolpyruvate to succinate via oxaloacetate, malate & fumarate)	221.207	241.113	223.33	232.178	236.746	250.939	249.348	234.109	234.984	191.579	217.637	238.728	312.97	221.344	325.78
Anaplerotic genes (pyruvate -> oxaloacetate)	647.333	741.905	712.089	630.375	681.799	812.581	668.572	657.143	633.157	475.543	580.54	626.974	935.353	581.59	830.323
Dissimilatory nitrate reduction, nitrate -> nitrite (narGHI or napAB)	4.96262	4.17897	1.37296	7.71048	4.58706	1.60834	2.11581	5.97472	5.42599	4.97547	4.31375	2.40758	3.04793	2.72736	4.18645
Dissimilatory nitrate reduction, nitrite -> ammonia (nirBD or nrfAH)	0.447146	0	20.9264	0.696885	0	0	0.842604	1.36826	1.68714	1.4399	0.219829	0.727866	0	0.785952	0
Assimilatory nitrate reduction, nitrate -> nitrite (narB or NR or nasAB)	1.1962	0	9.58652	0.435921	0	0	0.164302	1.38927	2.97766	0.338421	0	0.650814	0	0.611701	0
Assimilatory nitrate reduction, nitrite -> ammonia (NIT-6 or nirA)	6.85355	28.8532	0.596327	0.650782	0	4.68337	4.71831	20.4535	16.206	3.67368	0	8.86007	0	12.1203	0
Denitrification, nitrite -> nitric oxide (nirK or nirS)	0.417409	3.55296	0.255013	7.67842	11.56	0	0	2.38131	2.67429	4.29917	9.31579	0.16417	0	0	0
Denitrification, nitric oxide -> nitrous oxide (norBC)	0.235523	0	0.264658	0	0	0	0	0	0	0	0	0	0	0	0
Denitrification, nitrous oxide -> nitrogen (nosZ)	0	0	0.165486	0	0	0	0	0	0	0	0	0	0	0	0
Nitrogen fixation, nitrogen -> ammonia (nifKDH)	0	0	0	0	0	0	0	0	0	0	0	0	0	0	0
Nitrification, ammonia -> hydroxylamine (amoABC)	4.39404	4.85202	0.787818	11.7524	14.1758	0	0	3.26198	3.7856	7.31463	10.3761	0	0	0	0
Nitrification, hydroxylamine -> nitrite (hao)	0	0	0	0	0	0	0	0	0	0	0	0	0	0	0
Nitrification, nitrite -> nitrate (nxrAB)	3.74991	3.75349	0	6.91895	4.81587	0	0.0825076	1.39122	1.57965	3.73563	3.59766	0	0	0	0
Anammox, nitric oxide + ammonia -> hydrazine (hzs)	0.265331	0	0.890406	0.0959479	0	0	0.406137	0	0	0.512784	0	0.713232	0	0.832242	0
Anammox, hydrazine -> nitrogen (hdh)	0	0	0	0	0	0	0	0	0	0	0	0	0	0	0
Assimilatory sulfate reduction, sulfate -> sulfite	46.894	53.8446	83.3311	58.9838	47.4129	45.4356	41.3326	64.1437	67.3971	64.5439	64.2156	71.2851	58.3678	63.2191	63.3978
Assimilatory sulfate reduction, sulfite -> sulfide (cysJI or sir)	5.20147	12.6399	50.4775	19.0741	19.7323	62.6378	51.9188	17.7597	31.5453	25.9604	83.4617	35.3832	50.5221	33.0001	52.0887
Dissimilatory sulfate reduction, sulfate -> sulfite (reversible) (sat and aprAB)	91.3318	92.6003	106.105	92.588	102.419	80.3681	84.0782	98.0621	116.385	95.7521	94.8161	116.236	123.062	109.294	149.763
Dissimilatory sulfate reduction, sulfite -> sulfide (reversible) (dsrAB)	7.3828	6.24016	11.2376	11.6581	10.3969	6.57754	7.19122	19.2407	19.0871	9.51632	10.1314	9.12365	16.8751	8.55745	13.2236
Thiosulfate oxidation by SOX complex, thiosulfate -> sulfate	20.5537	18.9003	24.3647	21.4186	16.3818	9.43044	14.6909	29.9463	30.592	19.2148	17.3754	21.4495	12.1356	20.3854	11.943
Alternative thiosulfate oxidation (doxAD)	2.26546	2.61254	0.345395	6.86834	5.9037	1.03728	2.25167	0	0.220195	1.30754	1.22451	1.08692	0	0.981213	0
Alternative thiosulfate oxidation (tsdA)	1.22148	0.339229	4.63584	4.11249	4.84317	4.01942	3.11915	2.33848	1.74641	2.41865	2.60215	3.31326	0	3.27104	0
Thiosulfate oxidation (SOX, doxAD and tsdA)	24.0406	21.8521	29.3459	32.3994	27.1287	14.4871	20.0617	32.2848	32.5586	22.941	21.2021	25.8497	12.1356	24.6377	11.943
Sulfur reduction, sulfur -> sulfide (sreABC)	0	0	0	0	0	0	0	0	0	0	0	0	0	0	0
Thiosulfate disproportionation, thiosulfate -> sulfide & sulfite (phsABC)	0	0	0.379678	0.110656	0	0	0.254087	0	0	0.837333	0	0.356933	0	0	0
Sulfhydrogenase, (sulfide)n -> (sulfide)n-1	0	0	0	0	0	0	0	0	0	0	0	0	0	0	0
Sulfur disproportionation, sulfur -> sulfide & sulfite	0	0	0	0	0	0	0	0	0	0	0	0	0	0	0
Sulfur dioxygenase	66.4898	60.9086	72.2354	75.7017	106.321	71.534	75.3298	111.861	109.461	85.618	74.6993	120.265	102.537	117.097	101.624
Sulfite oxidation, sulfite -> sulfate (sorB, SUOX, soeABC)	18.2702	20.6682	23.5855	19.0345	16.0448	8.30014	12.402	28.2844	26.2988	17.951	13.0995	15.26	2.02431	17.031	0
Sulfide oxidation, sulfide -> sulfur (fccAB)	37.3905	26.7127	39.9264	23.3146	21.7353	15.5415	16.8901	42.1854	40.5983	26.1322	20.3814	22.7564	9.98304	28.642	21.2304
DMSP biosynthesis, L-Met -> DMSP (DSYB or dsyB or mmtN)	1.3933	0	1.26975	3.53317	2.37403	2.08708	3.29874	2.89075	3.24888	9.84951	9.908	1.57732	0	0.83132	0
DMSP demethylation, DMSP -> MMPA (dmdA)	57.6423	58.1505	78.6438	84.1369	44.9474	37.9984	56.5816	117.865	108.771	54.6201	52.1363	159.96	152.554	154.521	146.777
DMSP demethylation, MMPA -> MeSH (dmdBCD or acuH)	171.97	159.669	202.378	202.261	212.487	162.971	183.893	291.85	284.374	189.851	175.078	239.302	245.534	235.158	207.035
DMSP cleavage, DMSP -> DMS (ddds or alma1)	68.6131	78.1521	79.6395	91.432	87.6191	54.3019	59.6737	93.0922	73.3073	59.8636	63.3362	89.0814	70.1504	91.2696	81.5477
DMS oxidation, DMS -> MeSH (dmoA)	0	0	0	0	0	0	0	0	0	0	0	0	0	0	0
DMS oxidation, DMS -> DMSO (ddhABC or tmm)	23.7601	24.3672	16.4778	23.1278	19.0244	22.5197	30.6081	41.5529	35.1478	23.9629	30.871	68.2975	107.502	79.4899	125.001
DMSO reduction, DMSO -> DMS (dms or dorA)	30.1344	24.1247	22.5401	26.8657	29.9002	20.7669	27.4527	47.5225	51.3775	31.2744	26.7575	43.6485	10.9094	42.7874	14.1877
MddA pathway, MeSH -> DMS (mddA)	0.250655	0	1.03204	0.429918	0	0	0	0.429542	0.98799	0.168821	0	0	0	0	0
MeSH oxidation, MeSH -> Formaldehyde (MTO)	25.5722	24.6673	51.239	32.3028	23.2846	31.6946	37.8089	59.562	52.3591	31.0113	15.5406	41.4162	38.8188	48.2526	57.7032
Sulfoquinovose degradation (sulfo-EMP pathway) (yihSVTU)	0	0	0	0	0	0	0	0	0	0	0	0	0	0	0
Sulfoquinovose degradation (sulfo-ED pathway)	0	0	0	0	0	0	0	0	0	0	0	0	0	0	0
Sulfoquinovose degradation (SFT pathway)	0	0	0	0	0	0	0	0	0	0	0	0	0	0	0
F-type ATPase	245.593	251.009	233.53	269.489	229.888	270.122	263.741	348.52	362.436	244.614	236.301	355.324	382.711	355.068	406.367
V/A-type ATPase	14.1781	13.5707	13.6775	27.5092	30.7466	8.18584	9.80049	6.93041	7.31869	11.3884	11.095	0.144147	0	0.146935	0
NADH-quinone oxidoreductase	133.355	137.909	120.357	166.596	167.341	121.813	118.723	172.628	174.713	140.609	145.227	182.657	228.36	179.157	225.387
NAD(P)H-quinone oxidoreductase	18.7771	24.5227	33.0511	18.5879	22.0944	53.7353	33.6656	28.9738	29.7719	62.1504	86.4484	43.769	79.6081	42.5203	75.1238
Succinate dehydrogenase (ubiquinone)	0.412608	0.269549	0.326076	0.248046	0	0	0	0.236582	0.529727	0.495033	0	0.178513	0	0.197922	0
Cytochrome c oxidase, cbb3-type	0.614129	0	14.9356	1.44259	0.815596	0	1.10451	2.6799	2.79512	1.37138	1.74002	0.145345	0	0.175642	0
Cytochrome bd ubiquinol oxidase	3.85563	2.47144	39.3525	4.23255	2.64671	2.10871	1.97571	7.47604	6.79729	3.0295	1.51517	1.02855	0	0.911192	0
Cytochrome o ubiquinol oxidase	0.245	0.193324	11.8839	0.336647	0	0	0.171975	1.80322	1.9434	0.566175	0.13155	0	0	0	0
Cytochrome c oxidase, prokaryotes, aa3-type	180.229	183.941	223.766	202.387	193.872	206.125	212.679	304.953	323.92	208.845	171.574	284.776	270.131	280.604	267.428
Cytochrome aa3-600 menaquinol oxidase	0	0	0	0	0	0	0	0	0	0	0	0	0	0	0
Cytochrome bc1 complex	48.8262	54.4994	53.5322	51.6065	49.3672	48.8345	40.945	80.0754	83.6704	42.6894	44.0788	70.1653	89.0458	69.0453	83.8255
Type I Secretion	27.1111	24.5149	25.1613	30.4759	19.7653	25.7224	31.7753	41.1551	45.8803	24.666	16.2504	50.7073	9.89825	45.367	18.5528
Type III Secretion	0	0	0	0	0	0	0.00424384	0	0	0	0	0	0	0	0
Type II Secretion	16.5264	12.5621	30.0283	18.2922	14.3155	18.9147	22.628	31.1551	30.9797	19.2336	15.4865	21.8352	14.2066	22.0595	13.4418
Type IV Secretion	0.294236	0.364143	1.57881	0.806256	1.08451	0.33157	0.313949	0.558896	0.542074	0.182442	0.131953	0	0	0.00901284	0
Type VI Secretion	0.483325	0.224687	0.609256	1.09166	0.655697	0.954394	1.54712	1.46331	2.1585	2.58257	2.12028	2.30571	0	1.85597	0.537827
Sec-SRP	182.166	171.515	164.319	199.438	167.448	176.237	196.766	229.19	226.776	169.267	157.347	258.756	225.297	260.548	219.699
Twin arginine targeting	206.732	199.944	136.919	219.494	191.643	201.645	199.71	194.126	198.003	185.841	182.952	221.699	202.332	223.056	206.358
Type Vabc secretion	0	0	0	0	0	0	0	0	0	0	0	0	0	0	0
Bacterial chemotaxis	10.1547	7.15857	39.9661	17.3457	12.5139	12.1252	16.0005	17.6117	17.9774	18.0921	15.7877	17.8359	10.8056	16.4638	10.6876
Flagellum assembly	17.8696	10.9879	46.1551	28.0886	17.8117	15.3791	26.6041	28.3036	29.079	31.6777	24.1107	31.6838	5.02256	31.1658	5.02868
Dissimilatory arsenic reduction	64.4854	63.8514	65.0191	70.3144	63.6139	83.0365	80.6577	79.425	79.9063	87.8435	97.8183	81.8526	95.5802	71.9334	86.1082
Isoprene monooxygenase (IsoA)	0	0	0	0	0	0	0	0	0	0	0	0	0	0	0
