# Supplementary material for: DiTing: A Pipeline to Infer and Compare Biogeochemical Pathways From Metagenomic and Metatranscriptomic Data
Source: Front Microbiol. 2021 Aug 2;12:698286. doi: 10.3389/fmicb.2021.698286 (PMC8367434; doi:10.3389/fmicb.2021.698286)
Supplement: Supplementary file 7 [file Table_7.XLSX]

## Sheet: Sheet1
Table S7 The relative abundance of genes within pathways analyzed for collected samples. Metagenome samples were collected from deep chlorophyll maximum layer in Mediterranean Sea from Tara Ocean project.
				Tara Ocean project.
Cycle	Pathway	K_number/gene	Full gene name	TARA_004_DCM_0.22-1.6 (ERR599095)	TARA_004_DCM_0.22-1.6 (ERR598950)	TARA_007_DCM_0.22-1.6 (ERR315856)	TARA_009_DCM_0.22-1.6 (ERR594329)	TARA_009_DCM_0.22-1.6 (ERR594315)	TARA_018_DCM_0.22-1.6 (ERR599073)	TARA_018_DCM_0.22-1.6 (ERR599092)	TARA_023_DCM_0.22-1.6 (ERR315859)	TARA_023_DCM_0.22-1.6 (ERR315860)	TARA_025_DCM_0.22-1.6 (ERR599094)	TARA_025_DCM_0.22-1.6 (ERR599153)	TARA_030_DCM_0.22-1.6 (ERR318618)	TARA_030_DCM_0.22-1.6 (ERR318619)	TARA_030_DCM_0.22-1.6 (ERR318620)	TARA_030_DCM_0.22-1.6 (ERR318621)
Photosystem	Photosystem II (psbABCDEF)	K02703	psbA; photosystem II P680 reaction center D1 protein	249.075	219.26	756.125	270.713	322.089	410.625	279.205	172.92	165.396	300.031	449.506	136.583	406.027	125.723	393.017
		K02706	psbD; photosystem II P680 reaction center D2 protein	30.5749	32.336	66.0824	18.1221	25.374	5.21146	10.1966	34.5181	46.539	76.5841	94.7777	36.5188	119.56	41.7007	108.19
		K02705	psbC; photosystem II CP43 chlorophyll apoprotein	25.8016	44.9814	13.4874	17.5882	20.6604	62.2758	40.5588	35.7864	28.4493	53.8233	90.9942	35.612	74.236	25.7811	140.481
		K02704	psbB; photosystem II CP47 chlorophyll apoprotein	64.667	42.2373	90.3692	21.5526	29.8117	139.605	77.8933	38.3859	36.6187	84.2275	84.5624	44.1981	109.423	43.8474	100.815
		K02707	psbE; photosystem II cytochrome b559 subunit alpha	34.6589	37.6663	35.2532	21.271	23.8197	72.9025	61.8086	31.3002	29.7519	70.456	79.8934	37.6835	72.6552	38.0731	89.1728
		K02708	psbF; photosystem II cytochrome b559 subunit beta	31.3393	33.1782	15.2409	17.2096	16.4396	7.42694	5.65256	26.1563	28.0476	68.6878	82.3887	39.5861	82.5292	38.4668	59.5976
	Photosystem I (psaABCDEF)	K02689	psaA; photosystem I P700 chlorophyll a apoprotein A1	5.03623	2.42844	6.56619	5.21039	4.32461	0	0	3.77459	10.1018	20.834	24.8723	31.4251	78.6396	13.8136	84.6126
		K02690	psaB; photosystem I P700 chlorophyll a apoprotein A2	3.97994	3.21588	0.83494	2.36589	14.5514	0	0	9.43574	7.31166	2.29623	22.1518	25.9467	69.7278	29.1665	76.4174
		K02691	psaC; photosystem I subunit VII	7.76215	31.5079	48.2102	4.87207	0.763204	0.567037	67.8645	5.15353	7.23691	24.3008	2.20786	40.0139	80.3534	2.64059	91.3247
		K02692	psaD; photosystem I subunit II	30.5106	42.9541	31.6278	22.1612	21.8255	77.8871	65.0445	30.4269	29.4075	74.3764	87.3073	44.5326	74.5941	45.7245	73.2885
		K02693	psaE; photosystem I subunit IV	14.3765	31.6603	26.0931	18.3859	19.9787	60.9166	23.5003	29.1854	30.8607	57.3292	74.8529	36.4063	82.2171	43.0943	85.3942
		K02694	psaF; photosystem I subunit III	14.4424	23.0334	9.62103	18.179	19.0879	12.011	60.1983	29.5502	30.366	68.4998	79.1677	34.3911	72.3757	36.7371	74.8046
	Cytochrome b6/f complex (petABCDGLMN)	K02635	petB; cytochrome b6	35.8167	39.0488	12.0527	19.6399	24.5012	5.34355	54.0857	31.1659	32.0016	69.6772	77.4009	35.2901	95.7929	37.9223	91.5286
		K02637	petD; cytochrome b6-f complex subunit 4	25.5593	26.9299	47.9211	19.7786	22.1434	62.671	67.8029	37.0649	32.2061	70.9093	77.9037	43.602	80.6282	43.96	80.0915
		K02634	petA; apocytochrome f	31.7837	48.4758	37.0777	18.9638	25.2648	110.422	32.7531	31.8993	31.8908	73.1024	84.7818	38.356	85.7131	39.3706	77.2562
		K02636	petC; cytochrome b6-f complex iron-sulfur subunit	39.8107	38.6882	49.7725	34.3838	34.6612	72.2793	70.2481	34.1185	30.0107	74.3915	79.9054	45.2975	86.9895	45.5255	96.1591
		K02642	petL; cytochrome b6-f complex subunit 6	0	0	0	0	0	0	0	0	0	0	0	0	0	0	0
		K02643	petM; cytochrome b6-f complex subunit 7	1.48649	1.80889	6.81246	0.636193	2.58624	0	0	6.38204	5.85266	1.6007	21.0477	4.20281	10.7916	29.085	0
		K03689	PetN; cytochrome b6-f complex subunit 8	0.704096	0.454941	8.1543	2.50037	0	45.376	41.3851	4.4184	1.51493	0.560594	0	29.8913	37.897	3.37956	0
		K02640	petG; cytochrome b6-f complex subunit 5	2.55793	3.68399	22.6875	1.78067	0	0	15.3449	3.44374	6.0434	2.3944	2.30354	2.6753	12.7794	2.48203	10.1766
	Anoxygenic photosystem II (pufML)	K08928	pufL; photosynthetic reaction center L subunit	7.5503	3.48384	12.0613	9.14723	7.18871	0	3.70046	7.62247	7.46854	3.84445	3.18095	7.01349	0	7.30873	0
		K08929	pufM; photosynthetic reaction center M subunit	7.90357	6.48882	13.207	8.57074	5.03325	0.625988	3.69637	8.81917	8.98245	4.30544	1.09216	5.58081	0	4.64832	0
	Anoxygenic photosystem I (pscABCD)	K08940	pscA; photosystem P840 reaction center large subunit	0	0	0	0	0	0	0	0	0	0	0	0	0	0	0
		K08941	pscB; photosystem P840 reaction center iron-sulfur protein	0	0	0	0	0	0	0	0	0	0	0	0	0	0	0
		K08942	pscC; photosystem P840 reaction center cytochrome c551	0	0	0	0	0	0	0	0	0	0	0	0	0	0	0
		K08943	pscD; photosystem P840 reaction center protein PscD	0	0	0	0	0	0	0	0	0	0	0	0	0	0	0
Carbon fixation	Calvin-Benson-Bassham cycle	K00855	PRK, prkB; phosphoribulokinase [EC:2.7.1.19]	39.7796	45.3742	60.2055	30.6196	27.9438	63.3859	60.5803	44.2583	41.1618	92.7003	86.378	48.6838	92.1158	46.7498	68.5917
		K01601	rbcL; ribulose-bisphosphate carboxylase large chain [EC:4.1.1.39]	41.2563	38.724	46.3725	27.0616	28.3334	59.5342	59.4049	37.6652	25.4641	79.3792	72.5968	40.1117	93.3716	39.4199	99.7417
		K01602	rbcS; ribulose-bisphosphate carboxylase small chain [EC:4.1.1.39]	42.4503	46.6429	48.0387	28.2255	28.0414	66.5021	62.0248	43.0047	46.4086	79.6912	88.5311	43.5189	101.639	44.5391	99.9875
		K00927	PGK, pgk; phosphoglycerate kinase [EC:2.7.2.3]	531.199	535.383	382.09	465.715	484.544	516.707	529.379	435.059	437.002	384.824	378.788	509.568	465.324	546.394	482.363
		K05298	GAPA; glyceraldehyde-3-phosphate dehydrogenase (NADP+) (phosphorylating) [EC:1.2.1.13]	0	0	0	0	0	0	0	0	0	0	0	0	0	0	0
		K00150	gap2; glyceraldehyde-3-phosphate dehydrogenase (NAD(P)) [EC:1.2.1.59]	12.9035	10.5281	18.5993	24.49	44.7043	15.1803	17.5968	30.6821	36.196	30.3605	32.0261	33.1982	72.0552	34.77	71.7286
		K00134	GAPDH, gapA; glyceraldehyde 3-phosphate dehydrogenase [EC:1.2.1.12]	640.086	639.796	603.713	585.361	556.39	653.735	653.722	714.443	745.188	597.737	592.773	723.053	780.166	712.222	792.245
		K01623	ALDO; fructose-bisphosphate aldolase, class I [EC:4.1.2.13]	375.677	400.189	273.863	338.929	360.633	408.219	335.732	405.836	382.51	277.37	300.39	384.789	420.044	371.392	395.996
		K01624	FBA, fbaA; fructose-bisphosphate aldolase, class II [EC:4.1.2.13]	157.168	162.079	161.579	118.506	121.999	201.455	197.88	168.094	171.737	119.108	108.437	181.452	208.181	180.124	248.895
		K03841	FBP, fbp; fructose-1,6-bisphosphatase I [EC:3.1.3.11]	16.8723	10.7985	27.7621	21.7333	14.03	14.5581	21.861	20.7384	24.345	16.4386	12.1697	17.2204	0	17.4178	0
		K02446	glpX; fructose-1,6-bisphosphatase II [EC:3.1.3.11]	4.1561	4.0058	2.33112	10.8424	12.2325	0	2.47042	1.2887	0	3.39706	2.26674	0	0	0	0
		K11532	glpX-SEBP; fructose-1,6-bisphosphatase II / sedoheptulose-1,7-bisphosphatase [EC:3.1.3.11 3.1.3.37]	4.37833	4.03272	9.88388	7.39616	8.81758	0.946397	3.86062	6.11048	6.63594	10.6987	3.08278	3.62056	0	4.00842	0
		K01086	fbp-SEBP; fructose-1,6-bisphosphatase I / sedoheptulose-1,7-bisphosphatase [EC:3.1.3.11 3.1.3.37]	0	0	0	0	0	0	0	0	0	0	0	0	0	0	0
		K00615	E2.2.1.1, tktA, tktB; transketolase [EC:2.2.1.1]	352.892	310.296	363.603	403.007	270.684	445.714	432.757	465.86	452.243	319.456	248.246	450.748	371.847	442.616	403.6
		K01100	E3.1.3.37; sedoheptulose-bisphosphatase [EC:3.1.3.37]	0.906856	0.931612	0	0.38879	0	0	0	0	0	0	0	0	0	0	0
		K11532	glpX-SEBP; fructose-1,6-bisphosphatase II / sedoheptulose-1,7-bisphosphatase [EC:3.1.3.11 3.1.3.37]	4.37833	4.03272	9.88388	7.39616	8.81758	0.946397	3.86062	6.11048	6.63594	10.6987	3.08278	3.62056	0	4.00842	0
		K01086	fbp-SEBP; fructose-1,6-bisphosphatase I / sedoheptulose-1,7-bisphosphatase [EC:3.1.3.11 3.1.3.37]	0	0	0	0	0	0	0	0	0	0	0	0	0	0	0
		K01807	rpiA; ribose 5-phosphate isomerase A [EC:5.3.1.6]	156.053	159.653	145.193	146.854	143.021	155.176	169.376	189.744	170.798	158.964	166.416	128.258	127.041	131.097	187.301
		K01808	rpiB; ribose 5-phosphate isomerase B [EC:5.3.1.6]	130.938	95.7094	71.2578	161.272	124.022	112.65	134.595	118.205	100.884	82.4254	70.7884	196.759	113.907	175.723	111.894
	Reductive citrate cycle	K00169	porA; pyruvate ferredoxin oxidoreductase alpha subunit [EC:1.2.7.1]	0	0	0	0.235556	0	0	0	0	0	0	0	0	0	0	0
		K00170	porB; pyruvate ferredoxin oxidoreductase beta subunit [EC:1.2.7.1]	0	0	0	0	0	0	0	0	0	0	0	0	0	0	0
		K00171	porD; pyruvate ferredoxin oxidoreductase delta subunit [EC:1.2.7.1]	0	0	0	0	0	0	0	0	0	0	0	0	0	0	0
		K00172	porG; pyruvate ferredoxin oxidoreductase gamma subunit [EC:1.2.7.1]	0	0	0	0.301573	0	0	0	0	0	0	0	0	0	0	0
		K03737	por, nifJ; pyruvate-ferredoxin/flavodoxin oxidoreductase [EC:1.2.7.1 1.2.7.-]	0.343449	0	0	0.526153	0	0	0	1.08871	1.13964	0.839052	0	0	0	0	0
		K01007	pps, ppsA; pyruvate, water dikinase [EC:2.7.9.2]	11.4428	8.82265	26.0821	13.1842	9.54427	10.5232	9.91957	14.2195	12.6842	7.99305	5.50438	3.89501	0	3.64792	0
		K01006	ppdK; pyruvate, orthophosphate dikinase [EC:2.7.9.1]	201.888	138.587	155.796	249.044	217.943	116.912	213.298	274.157	243.195	155.159	153.535	304.716	242.512	287.408	322.453
		K01595	ppc; phosphoenolpyruvate carboxylase [EC:4.1.1.31]	374.174	469.637	434.471	332.92	382.526	576.476	431.547	331.872	330.654	284.563	381.036	394.869	662.604	347.147	591.442
		K01959	pycA; pyruvate carboxylase subunit A [EC:6.4.1.1]	0	0	0.76852	0.927121	0	0	0.545381	0.868874	0.92647	0.83714	0	0.314083	0	0	0
		K01960	pycB; pyruvate carboxylase subunit B [EC:6.4.1.1]	0.204498	0	0	0.87371	0	0	0.374959	0.810325	0	0.801623	0	0	0	0	0
		K01958	PC, pyc; pyruvate carboxylase [EC:6.4.1.1]	8.46512	4.24103	14.0173	9.18516	9.06979	8.24833	5.53559	17.1957	18.5814	5.8934	9.87501	18.2208	36.9465	4.29488	21.033
		K00024	mdh; malate dehydrogenase [EC:1.1.1.37]	95.5399	80.8672	94.4264	142.084	145.729	83.9305	130.88	158.284	143.715	103.836	64.0254	168.719	164.778	159.222	236.624
		K01676	E4.2.1.2A, fumA, fumB; fumarate hydratase, class I [EC:4.2.1.2]	18.9048	6.82174	36.0098	24.4197	18.6971	9.18164	14.8834	20.2855	23.4714	29.136	23.4972	11.0288	0	13.445	0
		K01679	E4.2.1.2B, fumC, FH; fumarate hydratase, class II [EC:4.2.1.2]	98.777	106.062	89.4984	140.718	120.201	50.367	146.758	100.571	148.246	79.8048	101.46	165.276	112.457	152.26	168.607
		K01677	E4.2.1.2AA, fumA; fumarate hydratase subunit alpha [EC:4.2.1.2]	0	0	0	0	0	0	0	0	0	0	0	0	0	0	0
		K01678	E4.2.1.2AB, fumB; fumarate hydratase subunit beta [EC:4.2.1.2]	0	0	0	0	0	0	0	0	0	0	0	0	0	0	0
		K00239	sdhA, frdA; succinate dehydrogenase / fumarate reductase, flavoprotein subunit [EC:1.3.5.1 1.3.5.4]	61.4589	60.6089	76.2752	102.022	96.3434	70.3908	78.2813	158.296	136.628	71.2268	48.4435	106.66	71.4634	124.85	140.901
		K00240	sdhB, frdB; succinate dehydrogenase / fumarate reductase, iron-sulfur subunit [EC:1.3.5.1 1.3.5.4]	375.946	342.534	391.21	404.003	437.699	355.907	347.672	522.197	511.663	271.983	286.855	457.536	503.402	456.202	554.255
		K00241	sdhC, frdC; succinate dehydrogenase / fumarate reductase, cytochrome b subunit	166.1	155.176	136.098	170.15	151.907	109.164	129.669	132.755	131.976	103.53	85.39	148.589	91.0971	152.507	113.936
		K00242	sdhD, frdD; succinate dehydrogenase / fumarate reductase, membrane anchor subunit	76.5588	67.2359	75.0753	77.5588	70.3505	75.3644	72.3469	109.145	117.065	73.8296	66.1368	87.4455	68.5662	109.059	112.337
		K00244	frdA; fumarate reductase flavoprotein subunit [EC:1.3.5.4]	1.1296	0	7.0564	4.64428	3.79733	0.569749	1.16044	3.12206	2.99323	3.40568	4.87609	1.28126	0	1.19851	0
		K00245	frdB; fumarate reductase iron-sulfur subunit [EC:1.3.5.4]	0	0	2.15627	0	0	0	0	0	0	0	0	0	0	0	0
		K00246	frdC; fumarate reductase subunit C	0.116408	0	2.05476	0.0990757	0	0	0	0	0	0	0	0	0	0	0
		K00247	frdD; fumarate reductase subunit D	1.32377	0.524062	2.99999	1.86246	0	0	1.33653	1.67912	0.787277	3.40301	2.17236	1.97494	0	1.68495	0
		K18556	frdA; NADH-dependent fumarate reductase subunit A [EC:1.3.1.6]	0	0	0	0	0	0	0	0	0	0	0	0	0	0	0
		K18557	frdB; NADH-dependent fumarate reductase subunit B [EC:1.3.1.6]	0	0	0	0	0	0	0	0	0	0	0	0	0	0	0
		K18558	frdC; NADH-dependent fumarate reductase subunit C	0	0	0	0	0	0	0	0	0	0	0	0	0	0	0
		K18559	frdD; NADH-dependent fumarate reductase subunit D	0	0	0	0	0	0	0	0	0	0	0	0	0	0	0
		K18560	frdE; NADH-dependent fumarate reductase subunit E	0	0	0	0	0	0	0	0	0	0	0	0	0	0	0
		K01902	sucD; succinyl-CoA synthetase alpha subunit [EC:6.2.1.5]	216.357	233.456	273.381	288.532	262.263	203.085	232.227	298.615	326.631	195.143	160.344	292.194	278.273	330.908	307.356
		K01903	sucC; succinyl-CoA synthetase beta subunit [EC:6.2.1.5]	91.3124	75.4628	103.955	134.74	109.386	100.748	120.968	157.814	133.988	83.4293	59.9497	197.372	85.1056	202.852	69.9576
		K00174	korA, oorA, oforA; 2-oxoglutarate/2-oxoacid ferredoxin oxidoreductase subunit alpha [EC:1.2.7.3 1.2.7.11]	97.6239	90.5191	72.6517	122.695	105.694	66.5067	80.3409	76.4016	77.1118	82.9142	76.2945	68.063	70.3353	65.3207	59.5482
		K00175	korB, oorB, oforB; 2-oxoglutarate/2-oxoacid ferredoxin oxidoreductase subunit beta [EC:1.2.7.3 1.2.7.11]	98.5372	96.6369	77.3533	130.735	115.851	78.9426	88.3115	88.3445	95.2186	86.2933	88.4445	67.9304	64.5364	66.7981	79.1669
		K00177	korC, oorC; 2-oxoglutarate ferredoxin oxidoreductase subunit gamma [EC:1.2.7.3]	0	0	0	0	0	0	0	0	0	0	0	0	0	0	0
		K00176	korD, oorD; 2-oxoglutarate ferredoxin oxidoreductase subunit delta [EC:1.2.7.3]	0	0	0	0	0	0	0	0	0	0	0	0	0	0	0
		K00031	IDH1, IDH2, icd; isocitrate dehydrogenase [EC:1.1.1.42]	306.85	284.533	308.695	332.872	363.851	322.4	310.131	427.765	428.254	277.514	296.754	445.042	426.773	449.86	467.582
		K01681	ACO, acnA; aconitate hydratase [EC:4.2.1.3]	21.9602	10.8942	19.3291	27.3781	22.8888	10.975	26.5553	20.6619	16.2075	18.8027	14.6225	31.59	16.921	47.0163	0
		K01682	acnB; aconitate hydratase 2 / 2-methylisocitrate dehydratase [EC:4.2.1.3 4.2.1.99]	92.9443	82.1249	115.149	66.0245	63.8977	124.308	98.5816	124.209	125.663	110.37	116.058	100.463	91.2914	94.05	116.909
		K15230	aclA; ATP-citrate lyase alpha-subunit [EC:2.3.3.8]	0	0	0	0	0	0	0	0	0	0	0	0	0	0.210221	0
		K15231	aclB; ATP-citrate lyase beta-subunit [EC:2.3.3.8]	0	0	0	0	0	0	0	0	0	0	0	0	0	0	0
		K15232	ccsA; citryl-CoA synthetase large subunit [EC:6.2.1.18]	0	0	0	0	0	0	0	0	0	0	0	0	0	0	0
		K15233	ccsB; citryl-CoA synthetase small subunit	0	0	0	0	0	0	0	0	0	0	0	0	0	0	0
		K15234	ccl; citryl-CoA lyase [EC:4.1.3.34]	0	0	0	0	0	0	0	0	0	0	0	0	0	0	0
	Wood-Ljungdahl pathway	K00198	cooS, acsA; anaerobic carbon-monoxide dehydrogenase catalytic subunit [EC:1.2.7.4]	0	0	0	0	0	0	0	0	0	0	0	0	0	0	0
		K05299	fdhA; formate dehydrogenase (NADP+) alpha subunit [EC:1.17.1.10]	0	0	0	0	0	0	0	0	0	0	0	0	0	0	0
		K15022	fdhB; formate dehydrogenase (NADP+) beta subunit [EC:1.17.1.10]	10.1327	12.0612	9.26653	15.3794	14.2054	14.7721	17.8856	25.331	22.583	18.5643	19.7092	18.5619	0	18.8505	0
		K01938	fhs; formate--tetrahydrofolate ligase [EC:6.3.4.3]	48.3713	63.5099	48.0904	68.2932	69.3447	43.9826	48.5067	112.986	109.567	48.3759	44.6075	127.945	105.238	92.9549	116.979
		K01491	folD; methylenetetrahydrofolate dehydrogenase (NADP+) / methenyltetrahydrofolate cyclohydrolase [EC:1.5.1.5 3.5.4.9]	103.784	78.2741	88.0392	120.316	71.6115	55.1382	90.6501	152.715	135.88	73.9087	85.0804	187.971	142.11	166.366	144.711
		K00297	metF, MTHFR; methylenetetrahydrofolate reductase (NADPH) [EC:1.5.1.20]	42.459	29.9157	50.8539	34.9953	20.1495	10.472	23.0907	29.6064	26.1883	43.5256	32.7416	25.4652	13.4419	27.9739	0
		K15023	acsE; 5-methyltetrahydrofolate corrinoid/iron sulfur protein methyltransferase [EC:2.1.1.258]	0	0	0	0	0	0	0	0	0	0	0	0	0	0	0
		K14138	acsB; acetyl-CoA synthase [EC:2.3.1.169]	0	0	0	0	0	0	0	0	0	0	0	0	0	0	0
		K00197	cdhE, acsC; acetyl-CoA decarbonylase/synthase, CODH/ACS complex subunit gamma [EC:2.1.1.245]	0	0	0	0	0	0	0	0	0	0	0	0	0	0	0
		K00194	cdhD, acsD; acetyl-CoA decarbonylase/synthase, CODH/ACS complex subunit delta [EC:2.1.1.245]	0	0	0	0	0	0	0	0	0	0	0	0	0	0	0
	3-hydroxypropionate bicycle	K01961	accC; acetyl-CoA carboxylase, biotin carboxylase subunit [EC:6.4.1.2 6.3.4.14]	64.3531	63.5702	91.3901	77.3538	67.2574	39.6918	70.1562	82.1589	95.13	114.396	90.1659	103.712	76.3117	96.8173	82.5086
		K01962	accA; acetyl-CoA carboxylase carboxyl transferase subunit alpha [EC:6.4.1.2 2.1.3.15]	133.712	116.703	113.956	130.602	110.98	83.1745	118.171	139.919	159.187	152.108	130.11	221.38	102.835	228.841	222.404
		K01963	accD; acetyl-CoA carboxylase carboxyl transferase subunit beta [EC:6.4.1.2 2.1.3.15]	106.769	83.9884	96.3884	97.0741	73.1066	64.435	116.644	125.482	124.458	111.183	99.6417	135.355	70.017	131.652	91.4136
		K02160	accB, bccP; acetyl-CoA carboxylase biotin carboxyl carrier protein	243.487	210.905	234.356	220.116	181.598	206.496	258.948	286.174	280.242	193.705	211.37	344.084	271.424	332.425	268.293
		K14468	mcr; malonyl-CoA reductase / 3-hydroxypropionate dehydrogenase (NADP+) [EC:1.2.1.75 1.1.1.298]	0	0	0	0	0	0	0	0	0	0	0	0	0	0	0
		K14469	K14469; acrylyl-CoA reductase (NADPH) / 3-hydroxypropionyl-CoA dehydratase / 3-hydroxypropionyl-CoA synthetase [EC:1.3.1.84 4.2.1.116 6.2.1.36]	0	0	0	0	0	0	0	0	0	0	0	0	0	0	0
		K15052	K15052; propionyl-CoA carboxylase [EC:6.4.1.3 2.1.3.15]	0	0	0	0	0	0	0	0	0	0	0	0	0	0	0
		K05606	MCEE, epi; methylmalonyl-CoA/ethylmalonyl-CoA epimerase [EC:5.1.99.1]	84.1185	73.3954	54.8315	116.572	105.277	60.234	74.2767	54.8282	54.3336	73.0013	68.3267	55.048	31.1867	57.8013	24.8171
		K01847	MUT; methylmalonyl-CoA mutase [EC:5.4.99.2]	28.5027	16.5621	18.9085	36.7278	37.6874	10.0466	19.0628	22.9057	32.2031	25.271	23.256	28.4805	0	32.2991	18.9823
		K01848	E5.4.99.2A, mcmA1; methylmalonyl-CoA mutase, N-terminal domain [EC:5.4.99.2]	21.9923	20.8428	10.5106	39.9476	42.2032	20.5785	23.6639	7.71017	10.055	12.3458	7.64647	8.17949	0	10.0675	0
		K01849	E5.4.99.2B, mcmA2; methylmalonyl-CoA mutase, C-terminal domain [EC:5.4.99.2]	35.8905	41.4279	19.6886	52.7471	49.778	25.7757	32.8284	12.3543	15.2051	14.2008	12.1896	17.2697	15.43	17.7509	12.9844
		K14471	smtA1; succinyl-CoA:(S)-malate CoA-transferase subunit A [EC:2.8.3.22]	0	0	0	0	0	0	0	0	0	0	0	0	0	0	0
		K14472	smtB; succinyl-CoA:(S)-malate CoA-transferase subunit B [EC:2.8.3.22]	0	0	0	0	0	0	0	0	0	0	0	0	0	0	0
		K00239	sdhA, frdA; succinate dehydrogenase / fumarate reductase, flavoprotein subunit [EC:1.3.5.1 1.3.5.4]	61.4589	60.6089	76.2752	102.022	96.3434	70.3908	78.2813	158.296	136.628	71.2268	48.4435	106.66	71.4634	124.85	140.901
		K00240	sdhB, frdB; succinate dehydrogenase / fumarate reductase, iron-sulfur subunit [EC:1.3.5.1 1.3.5.4]	375.946	342.534	391.21	404.003	437.699	355.907	347.672	522.197	511.663	271.983	286.855	457.536	503.402	456.202	554.255
		K00241	sdhC, frdC; succinate dehydrogenase / fumarate reductase, cytochrome b subunit	166.1	155.176	136.098	170.15	151.907	109.164	129.669	132.755	131.976	103.53	85.39	148.589	91.0971	152.507	113.936
		K01679	E4.2.1.2B, fumC, FH; fumarate hydratase, class II [EC:4.2.1.2]	98.777	106.062	89.4984	140.718	120.201	50.367	146.758	100.571	148.246	79.8048	101.46	165.276	112.457	152.26	168.607
		K08691	mcl; malyl-CoA/(S)-citramalyl-CoA lyase [EC:4.1.3.24 4.1.3.25]	21.8811	25.643	35.3003	26.7642	39.2004	21.156	36.301	53.5617	34.4197	26.2195	31.8006	41.4695	32.3356	42.8597	34.5034
		K14449	mch, mcd; 2-methylfumaryl-CoA hydratase [EC:4.2.1.148]	9.8874	10.4155	9.02448	15.2946	13.9243	11.4432	11.6702	14.8842	13.5476	7.67644	9.34827	16.0342	19.2138	20.8301	18.4141
		K14470	mct; 2-methylfumaryl-CoA isomerase [EC:5.4.1.3]	5.95753	1.56967	5.21992	10.4542	17.6918	1.67638	4.00277	3.35576	1.04161	9.01766	11.8853	3.45073	0	3.42464	0
		K09709	meh; 3-methylfumaryl-CoA hydratase [EC:4.2.1.153]	18.9839	10.7858	17.6041	20.7326	12.1072	14.45	12.7063	25.991	19.8198	25.4545	21.6897	23.6021	6.80023	15.2468	0
	Hydroxypropionate-hydroxybutylate cycle	K01964	K01964; acetyl-CoA/propionyl-CoA carboxylase [EC:6.4.1.2 6.4.1.3]	0	0	0	0	0	0	0	0	0	0	0	0	0	0	0
		K15036	K15036; acetyl-CoA/propionyl-CoA carboxylase [EC:6.4.1.2 6.4.1.3 2.1.3.15]	0	0	0	0	0	0	0	0	0	0	0	0	0	0	0
		K15037	K15037; biotin carboxyl carrier protein	0	0	0	0	0	0	0	0	0	0	0	0	0	0	0
		K15017	K15017; malonyl-CoA/succinyl-CoA reductase (NADPH) [EC:1.2.1.75 1.2.1.76]	0	0	0	0	0	0	0	0	0	0	0	0	0	0	0
		K15039	K15039; 3-hydroxypropionate dehydrogenase (NADP+) [EC:1.1.1.298]	0	0	0	0	0	0	0	0	0	0	0	0	0	0	0
		K15018	K15018; 3-hydroxypropionyl-coenzyme A synthetase [EC:6.2.1.36]	0	0	0	0	0	0	0	0	0	0	0	0	0	0	0
		K15019	K15019; 3-hydroxypropionyl-coenzyme A dehydratase [EC:4.2.1.116]	3.69023	4.44131	0	12.4572	12.8291	0	0	3.33254	2.23487	7.52045	5.05755	0	0	0	0
		K15020	K15020; acryloyl-coenzyme A reductase [EC:1.3.1.84]	0	0	0	0	0	0	0	0	0	0	0	0	0	0	0
		K05606	MCEE, epi; methylmalonyl-CoA/ethylmalonyl-CoA epimerase [EC:5.1.99.1]	84.1185	73.3954	54.8315	116.572	105.277	60.234	74.2767	54.8282	54.3336	73.0013	68.3267	55.048	31.1867	57.8013	24.8171
		K01848	E5.4.99.2A, mcmA1; methylmalonyl-CoA mutase, N-terminal domain [EC:5.4.99.2]	21.9923	20.8428	10.5106	39.9476	42.2032	20.5785	23.6639	7.71017	10.055	12.3458	7.64647	8.17949	0	10.0675	0
		K01849	E5.4.99.2B, mcmA2; methylmalonyl-CoA mutase, C-terminal domain [EC:5.4.99.2]	35.8905	41.4279	19.6886	52.7471	49.778	25.7757	32.8284	12.3543	15.2051	14.2008	12.1896	17.2697	15.43	17.7509	12.9844
		K15038	K15038; succinyl-CoA reductase [EC:1.2.1.76]	0	0	0	0	0	0	0	0	0	0	0	0	0	0	0
		K15017	K15017; malonyl-CoA/succinyl-CoA reductase (NADPH) [EC:1.2.1.75 1.2.1.76]	0	0	0	0	0	0	0	0	0	0	0	0	0	0	0
		K14465	K14465; succinate semialdehyde reductase (NADPH) [EC:1.1.1.-]	0	0	0	0	0	0	0	0	0	0	0	0	0	0	0
		K14466	K14466; 4-hydroxybutyrate---CoA ligase (AMP-forming) [EC:6.2.1.40]	0	0	0	0	0	0	0	0	0	0	0	0	0	0	0
		K18861	K18861; 4-hydroxybutyrate---CoA ligase (AMP-forming) [EC:6.2.1.40]	0	0	0	0	0	0	0	0	0	0	0	0	0	0	0
		K14534	abfD; 4-hydroxybutyryl-CoA dehydratase / vinylacetyl-CoA-Delta-isomerase [EC:4.2.1.120 5.3.3.3]	23.1952	28.1144	19.9563	39.8621	40.1568	13.6234	15.2216	38.3168	35.6865	26.5939	27.0686	20.6406	33.399	23.028	37.6635
		K15016	K15016; enoyl-CoA hydratase / 3-hydroxyacyl-CoA dehydrogenase [EC:4.2.1.17 1.1.1.35]	10.386	12.9554	14.4833	27.6604	17.7274	5.22836	6.93421	2.13184	5.39711	6.66153	5.86729	0	0	0	0
		K00626	E2.3.1.9, atoB; acetyl-CoA C-acetyltransferase [EC:2.3.1.9]	305.239	227.826	352.692	372.415	295.428	210.352	279.135	383.928	391.685	259.179	163.277	301.558	205.875	319.899	154.584
	Dicarboxylate-hydroxybutyrate cycle	K00169	porA; pyruvate ferredoxin oxidoreductase alpha subunit [EC:1.2.7.1]	0	0	0	0.235556	0	0	0	0	0	0	0	0	0	0	0
		K00170	porB; pyruvate ferredoxin oxidoreductase beta subunit [EC:1.2.7.1]	0	0	0	0	0	0	0	0	0	0	0	0	0	0	0
		K00171	porD; pyruvate ferredoxin oxidoreductase delta subunit [EC:1.2.7.1]	0	0	0	0	0	0	0	0	0	0	0	0	0	0	0
		K00172	porG; pyruvate ferredoxin oxidoreductase gamma subunit [EC:1.2.7.1]	0	0	0	0.301573	0	0	0	0	0	0	0	0	0	0	0
		K01007	pps, ppsA; pyruvate, water dikinase [EC:2.7.9.2]	11.4428	8.82265	26.0821	13.1842	9.54427	10.5232	9.91957	14.2195	12.6842	7.99305	5.50438	3.89501	0	3.64792	0
		K01595	ppc; phosphoenolpyruvate carboxylase [EC:4.1.1.31]	374.174	469.637	434.471	332.92	382.526	576.476	431.547	331.872	330.654	284.563	381.036	394.869	662.604	347.147	591.442
		K00024	mdh; malate dehydrogenase [EC:1.1.1.37]	95.5399	80.8672	94.4264	142.084	145.729	83.9305	130.88	158.284	143.715	103.836	64.0254	168.719	164.778	159.222	236.624
		K01676	E4.2.1.2A, fumA, fumB; fumarate hydratase, class I [EC:4.2.1.2]	18.9048	6.82174	36.0098	24.4197	18.6971	9.18164	14.8834	20.2855	23.4714	29.136	23.4972	11.0288	0	13.445	0
		K01677	E4.2.1.2AA, fumA; fumarate hydratase subunit alpha [EC:4.2.1.2]	0	0	0	0	0	0	0	0	0	0	0	0	0	0	0
		K01678	E4.2.1.2AB, fumB; fumarate hydratase subunit beta [EC:4.2.1.2]	0	0	0	0	0	0	0	0	0	0	0	0	0	0	0
		K00239	sdhA, frdA; succinate dehydrogenase / fumarate reductase, flavoprotein subunit [EC:1.3.5.1 1.3.5.4]	61.4589	60.6089	76.2752	102.022	96.3434	70.3908	78.2813	158.296	136.628	71.2268	48.4435	106.66	71.4634	124.85	140.901
		K00240	sdhB, frdB; succinate dehydrogenase / fumarate reductase, iron-sulfur subunit [EC:1.3.5.1 1.3.5.4]	375.946	342.534	391.21	404.003	437.699	355.907	347.672	522.197	511.663	271.983	286.855	457.536	503.402	456.202	554.255
		K00241	sdhC, frdC; succinate dehydrogenase / fumarate reductase, cytochrome b subunit	166.1	155.176	136.098	170.15	151.907	109.164	129.669	132.755	131.976	103.53	85.39	148.589	91.0971	152.507	113.936
		K18860	sdhD, frdD; putative succinate dehydrogenase / fumarate reductase, subunit D	0	0	0	0	0	0	0	0	0	0	0	0	0	0	0
		K01902	sucD; succinyl-CoA synthetase alpha subunit [EC:6.2.1.5]	216.357	233.456	273.381	288.532	262.263	203.085	232.227	298.615	326.631	195.143	160.344	292.194	278.273	330.908	307.356
		K01903	sucC; succinyl-CoA synthetase beta subunit [EC:6.2.1.5]	91.3124	75.4628	103.955	134.74	109.386	100.748	120.968	157.814	133.988	83.4293	59.9497	197.372	85.1056	202.852	69.9576
		K15038	K15038; succinyl-CoA reductase [EC:1.2.1.76]	0	0	0	0	0	0	0	0	0	0	0	0	0	0	0
		K15017	K15017; malonyl-CoA/succinyl-CoA reductase (NADPH) [EC:1.2.1.75 1.2.1.76]	0	0	0	0	0	0	0	0	0	0	0	0	0	0	0
		K14465	K14465; succinate semialdehyde reductase (NADPH) [EC:1.1.1.-]	0	0	0	0	0	0	0	0	0	0	0	0	0	0	0
		K14467	4hbl; 4-hydroxybutyrate---CoA ligase (AMP-forming) [EC:6.2.1.40]	0	0	0	0	0	0	0	0	0	0	0	0	0	0	0
		K18861	K18861; 4-hydroxybutyrate---CoA ligase (AMP-forming) [EC:6.2.1.40]	0	0	0	0	0	0	0	0	0	0	0	0	0	0	0
		K14534	abfD; 4-hydroxybutyryl-CoA dehydratase / vinylacetyl-CoA-Delta-isomerase [EC:4.2.1.120 5.3.3.3]	23.1952	28.1144	19.9563	39.8621	40.1568	13.6234	15.2216	38.3168	35.6865	26.5939	27.0686	20.6406	33.399	23.028	37.6635
		K15016	K15016; enoyl-CoA hydratase / 3-hydroxyacyl-CoA dehydrogenase [EC:4.2.1.17 1.1.1.35]	10.386	12.9554	14.4833	27.6604	17.7274	5.22836	6.93421	2.13184	5.39711	6.66153	5.86729	0	0	0	0
		K00626	E2.3.1.9, atoB; acetyl-CoA C-acetyltransferase [EC:2.3.1.9]	305.239	227.826	352.692	372.415	295.428	210.352	279.135	383.928	391.685	259.179	163.277	301.558	205.875	319.899	154.584
Central metabolism	Glycolysis (Embden-Meyerhof pathway), glucose => pyruvate	K00844	HK; hexokinase [EC:2.7.1.1]	0.312497	0	0	0.078151	0	0.81118	0.659081	0	0	0.190852	0	0	0	0	0
		K12407	GCK; glucokinase [EC:2.7.1.2]	0	0	0	0	0	0	0	0	0	0	0	0	0	0	0
		K00845	glk; glucokinase [EC:2.7.1.2]	4.81974	2.63072	6.88806	14.9863	12.5641	1.38367	7.13513	6.83372	9.65442	10.2315	6.28801	5.58797	0	3.52752	8.04291
		K00886	ppgK; polyphosphate glucokinase [EC:2.7.1.63]	3.08091	1.47457	4.37606	6.66333	5.66259	3.62138	4.95712	1.10235	0.827542	1.45622	0	2.22949	0	2.45585	0
		K08074	ADPGK; ADP-dependent glucokinase [EC:2.7.1.147]	0	0	0	0	0	0	0	0	0	0	0	0	0	0	0
		K00918	pfkC; ADP-dependent phosphofructokinase/glucokinase [EC:2.7.1.146 2.7.1.147]	0	0	0	0	0	0	0	0	0	0	0	0	0	0	0
		K01810	GPI, pgi; glucose-6-phosphate isomerase [EC:5.3.1.9]	135.468	113.41	122.416	132.19	97.4988	129.187	144.98	122.439	120.333	151.003	130.173	155.55	108.696	152.272	80.092
		K06859	pgi1; glucose-6-phosphate isomerase, archaeal [EC:5.3.1.9]	3.42432	5.0287	2.69904	3.47855	2.04024	0	0.708093	0.580612	0.723467	1.11125	2.384	1.53814	0	0.895008	0
		K13810	tal-pgi; transaldolase / glucose-6-phosphate isomerase [EC:2.2.1.2 5.3.1.9]	0	0	0.791261	0	0	0	0	0	0	0	0	0	0	0	0
		K15916	pgi-pmi; glucose/mannose-6-phosphate isomerase [EC:5.3.1.9 5.3.1.8]	51.3779	42.4746	31.195	67.2178	45.8853	32.0015	38.4513	28.7703	28.3228	23.3775	6.13752	33.3948	19.7222	35.346	19.472
		K00850	pfkA, PFK; 6-phosphofructokinase 1 [EC:2.7.1.11]	15.9544	17.292	13.2596	19.2558	10.6784	9.11078	15.9955	7.24515	4.27715	3.65807	0	31.2303	0	28.0773	0
		K16370	pfkB; 6-phosphofructokinase 2 [EC:2.7.1.11]	0	0	0	0	0	0	0	0	0	0	0	0	0	0	0
		K00918	pfkC; ADP-dependent phosphofructokinase/glucokinase [EC:2.7.1.146 2.7.1.147]	0	0	0	0	0	0	0	0	0	0	0	0	0	0	0
		K01623	ALDO; fructose-bisphosphate aldolase, class I [EC:4.1.2.13]	375.677	400.189	273.863	338.929	360.633	408.219	335.732	405.836	382.51	277.37	300.39	384.789	420.044	371.392	395.996
		K01624	FBA, fbaA; fructose-bisphosphate aldolase, class II [EC:4.1.2.13]	157.168	162.079	161.579	118.506	121.999	201.455	197.88	168.094	171.737	119.108	108.437	181.452	208.181	180.124	248.895
		K11645	fbaB; fructose-bisphosphate aldolase, class I [EC:4.1.2.13]	7.97431	6.62733	7.595	11.603	4.5409	13.9665	15.7189	25.3644	25.4531	14.9956	7.6928	9.71616	18.9708	20.816	0
		K16305	K16305; fructose-bisphosphate aldolase / 6-deoxy-5-ketofructose 1-phosphate synthase [EC:4.1.2.13 2.2.1.11]	0	0	0	0	0	0	0	0	0	0	0	0	0	0	0
		K16306	K16306; fructose-bisphosphate aldolase / 2-amino-3,7-dideoxy-D-threo-hept-6-ulosonate synthase [EC:4.1.2.13 2.2.1.10]	3.022	4.3007	0.377743	7.94718	12.8688	0	0	2.52884	2.04859	4.14921	7.83417	0	0	0	0
		K01803	TPI, tpiA; triosephosphate isomerase (TIM) [EC:5.3.1.1]	30.0572	20.6701	41.3301	44.3014	34.7458	9.17493	25.4966	14.9579	15.7719	26.5228	16.8757	30.6679	0	33.9072	0
		K00134	GAPDH, gapA; glyceraldehyde 3-phosphate dehydrogenase [EC:1.2.1.12]	640.086	639.796	603.713	585.361	556.39	653.735	653.722	714.443	745.188	597.737	592.773	723.053	780.166	712.222	792.245
		K00150	gap2; glyceraldehyde-3-phosphate dehydrogenase (NAD(P)) [EC:1.2.1.59]	12.9035	10.5281	18.5993	24.49	44.7043	15.1803	17.5968	30.6821	36.196	30.3605	32.0261	33.1982	72.0552	34.77	71.7286
		K00927	PGK, pgk; phosphoglycerate kinase [EC:2.7.2.3]	531.199	535.383	382.09	465.715	484.544	516.707	529.379	435.059	437.002	384.824	378.788	509.568	465.324	546.394	482.363
		K11389	gapor; glyceraldehyde-3-phosphate dehydrogenase (ferredoxin) [EC:1.2.7.6]	0	0	0	0	0	0	0	0	0	0	0	0	0	0	0
		K01834	PGAM, gpmA; 2,3-bisphosphoglycerate-dependent phosphoglycerate mutase [EC:5.4.2.11]	217.109	213.184	144.763	233.688	233.879	223.446	201.034	236.395	236.673	161.407	154.461	256.615	184.856	255.966	201.579
		K15633	gpmI; 2,3-bisphosphoglycerate-independent phosphoglycerate mutase [EC:5.4.2.12]	183.533	189.704	194.283	149.528	143.987	250.339	321.416	139.252	138.383	164.325	237.113	176.776	201.391	169.412	220.502
		K15634	gpmB; probable phosphoglycerate mutase [EC:5.4.2.12]	0.274478	0	0.586157	3.23467	3.13613	0	0.998399	0	0	2.71998	2.82315	0.837534	0	0.764359	0
		K15635	apgM; 2,3-bisphosphoglycerate-independent phosphoglycerate mutase [EC:5.4.2.12]	9.34909	9.87104	5.23351	31.9699	28.6148	12.5008	14.1944	15.0681	14.9133	21.7037	23.6493	2.68347	0	1.74551	4.12761
		K01689	ENO, eno; enolase [EC:4.2.1.11]	613.222	639.303	455.759	603.852	675.812	618.17	596.244	585.545	590.646	459.432	528.125	716.827	715.843	664.971	846.994
		K00873	PK, pyk; pyruvate kinase [EC:2.7.1.40]	343.36	329.79	299.892	312.846	319.949	294.551	331.229	342.584	356.47	267.269	265.617	308.45	358.491	336.629	408.198
		K12406	PKLR; pyruvate kinase isozymes R/L [EC:2.7.1.40]	0	0	0	0	0	0	0	0	0	0	0	0	0	0	0
	Entner-Doudoroff pathway, glucose-6P => glyceraldehyde-3P + pyruvate	K00036	G6PD, zwf; glucose-6-phosphate 1-dehydrogenase [EC:1.1.1.49 1.1.1.363]	33.7765	43.6399	103.933	38.9865	23.5743	63.1201	64.2151	50.8691	58.89	77.5026	57.022	50.0905	59.7113	45.1881	47.548
		K01057	PGLS, pgl, devB; 6-phosphogluconolactonase [EC:3.1.1.31]	46.4548	61.8791	72.6772	60.1249	53.9513	76.7107	79.274	64.8893	72.1854	98.2898	99.415	57.4613	74.8568	67.5582	82.7046
		K07404	pgl; 6-phosphogluconolactonase [EC:3.1.1.31]	5.33575	3.90444	11.4465	14.1243	10.5029	10.1398	18.4618	14.4541	15.8371	21.3849	12.2798	8.42387	0	7.97822	0
		K01690	edd; phosphogluconate dehydratase [EC:4.2.1.12]	9.74777	4.67316	38.5584	11.6967	9.61557	3.01731	5.8678	14.7652	16.6751	3.91519	0	9.88183	0	10.6405	0
		K01625	eda; 2-dehydro-3-deoxyphosphogluconate aldolase / (4S)-4-hydroxy-2-oxoglutarate aldolase [EC:4.1.2.14 4.1.3.42]	24.8628	18.0967	64.5177	28.6324	16.4478	13.4034	24.3865	35.4186	28.776	16.8919	9.21322	27.7721	0	31.2886	0
	Gluconeogenesis, oxaloacetate => fructose-6P	K01596	E4.1.1.32, pckA, PCK; phosphoenolpyruvate carboxykinase (GTP) [EC:4.1.1.32]	12.0707	11.7486	5.14478	18.3307	16.4672	5.29731	7.76218	7.51855	6.76512	14.1725	13.1188	5.00256	0	5.785	0
		K01610	E4.1.1.49, pckA; phosphoenolpyruvate carboxykinase (ATP) [EC:4.1.1.49]	233.088	242.263	179.273	237.185	236.495	209.957	201.707	276.829	249.116	141.394	154.838	171.84	235.802	168.448	217.848
		K01689	ENO, eno; enolase [EC:4.2.1.11]	613.222	639.303	455.759	603.852	675.812	618.17	596.244	585.545	590.646	459.432	528.125	716.827	715.843	664.971	846.994
		K01834	PGAM, gpmA; 2,3-bisphosphoglycerate-dependent phosphoglycerate mutase [EC:5.4.2.11]	217.109	213.184	144.763	233.688	233.879	223.446	201.034	236.395	236.673	161.407	154.461	256.615	184.856	255.966	201.579
		K15633	gpmI; 2,3-bisphosphoglycerate-independent phosphoglycerate mutase [EC:5.4.2.12]	183.533	189.704	194.283	149.528	143.987	250.339	321.416	139.252	138.383	164.325	237.113	176.776	201.391	169.412	220.502
		K15634	gpmB; probable phosphoglycerate mutase [EC:5.4.2.12]	0.274478	0	0.586157	3.23467	3.13613	0	0.998399	0	0	2.71998	2.82315	0.837534	0	0.764359	0
		K15635	apgM; 2,3-bisphosphoglycerate-independent phosphoglycerate mutase [EC:5.4.2.12]	9.34909	9.87104	5.23351	31.9699	28.6148	12.5008	14.1944	15.0681	14.9133	21.7037	23.6493	2.68347	0	1.74551	4.12761
		K00927	PGK, pgk; phosphoglycerate kinase [EC:2.7.2.3]	531.199	535.383	382.09	465.715	484.544	516.707	529.379	435.059	437.002	384.824	378.788	509.568	465.324	546.394	482.363
		K00134	GAPDH, gapA; glyceraldehyde 3-phosphate dehydrogenase [EC:1.2.1.12]	640.086	639.796	603.713	585.361	556.39	653.735	653.722	714.443	745.188	597.737	592.773	723.053	780.166	712.222	792.245
		K00150	gap2; glyceraldehyde-3-phosphate dehydrogenase (NAD(P)) [EC:1.2.1.59]	12.9035	10.5281	18.5993	24.49	44.7043	15.1803	17.5968	30.6821	36.196	30.3605	32.0261	33.1982	72.0552	34.77	71.7286
		K01803	TPI, tpiA; triosephosphate isomerase (TIM) [EC:5.3.1.1]	30.0572	20.6701	41.3301	44.3014	34.7458	9.17493	25.4966	14.9579	15.7719	26.5228	16.8757	30.6679	0	33.9072	0
		K01623	ALDO; fructose-bisphosphate aldolase, class I [EC:4.1.2.13]	375.677	400.189	273.863	338.929	360.633	408.219	335.732	405.836	382.51	277.37	300.39	384.789	420.044	371.392	395.996
		K01624	FBA, fbaA; fructose-bisphosphate aldolase, class II [EC:4.1.2.13]	157.168	162.079	161.579	118.506	121.999	201.455	197.88	168.094	171.737	119.108	108.437	181.452	208.181	180.124	248.895
		K11645	fbaB; fructose-bisphosphate aldolase, class I [EC:4.1.2.13]	7.97431	6.62733	7.595	11.603	4.5409	13.9665	15.7189	25.3644	25.4531	14.9956	7.6928	9.71616	18.9708	20.816	0
		K03841	FBP, fbp; fructose-1,6-bisphosphatase I [EC:3.1.3.11]	16.8723	10.7985	27.7621	21.7333	14.03	14.5581	21.861	20.7384	24.345	16.4386	12.1697	17.2204	0	17.4178	0
		K02446	glpX; fructose-1,6-bisphosphatase II [EC:3.1.3.11]	4.1561	4.0058	2.33112	10.8424	12.2325	0	2.47042	1.2887	0	3.39706	2.26674	0	0	0	0
		K11532	glpX-SEBP; fructose-1,6-bisphosphatase II / sedoheptulose-1,7-bisphosphatase [EC:3.1.3.11 3.1.3.37]	4.37833	4.03272	9.88388	7.39616	8.81758	0.946397	3.86062	6.11048	6.63594	10.6987	3.08278	3.62056	0	4.00842	0
		K01086	fbp-SEBP; fructose-1,6-bisphosphatase I / sedoheptulose-1,7-bisphosphatase [EC:3.1.3.11 3.1.3.37]	0	0	0	0	0	0	0	0	0	0	0	0	0	0	0
		K04041	fbp3; fructose-1,6-bisphosphatase III [EC:3.1.3.11]	0	0	0	0	0	0	0	0	0	0	0	0	0	0	0
		K01622	K01622; fructose 1,6-bisphosphate aldolase/phosphatase [EC:4.1.2.13 3.1.3.11]	4.13918	7.26913	0.47307	13.4935	14.6047	0	0	2.63607	3.22136	7.64141	10.7442	0	0	0	0
	TCA cycle	K01647	CS, gltA; citrate synthase [EC:2.3.3.1]	62.695	79.2611	109.297	108.222	96.0275	38.184	65.6517	81.9435	72.3712	149.501	128.858	123.09	95.1852	129.84	105.792
		K05942	E2.3.3.3; citrate (Re)-synthase [EC:2.3.3.3]	0	0	0	0	0	0	0	0	0	0	0	0	0	0	0
		K01681	ACO, acnA; aconitate hydratase [EC:4.2.1.3]	21.9602	10.8942	19.3291	27.3781	22.8888	10.975	26.5553	20.6619	16.2075	18.8027	14.6225	31.59	16.921	47.0163	0
		K01682	acnB; aconitate hydratase 2 / 2-methylisocitrate dehydratase [EC:4.2.1.3 4.2.1.99]	92.9443	82.1249	115.149	66.0245	63.8977	124.308	98.5816	124.209	125.663	110.37	116.058	100.463	91.2914	94.05	116.909
		K00031	IDH1, IDH2, icd; isocitrate dehydrogenase [EC:1.1.1.42]	306.85	284.533	308.695	332.872	363.851	322.4	310.131	427.765	428.254	277.514	296.754	445.042	426.773	449.86	467.582
		K00030	IDH3; isocitrate dehydrogenase (NAD+) [EC:1.1.1.41]	0.0926858	0	22.9252	0.684629	0	5.47186	6.53137	2.68546	2.64738	2.92423	1.23068	1.08607	0	0.764181	0
		K00164	OGDH, sucA; 2-oxoglutarate dehydrogenase E1 component [EC:1.2.4.2]	40.2378	36.2637	54.9563	48.5189	41.4955	20.7236	46.6414	92.7748	93.7691	37.6824	15.1332	84.4191	96.1543	114.591	37.996
		K00658	DLST, sucB; 2-oxoglutarate dehydrogenase E2 component (dihydrolipoamide succinyltransferase) [EC:2.3.1.61]	63.7398	36.7917	68.6048	80.757	49.4928	38.8184	62.5616	137.544	134.347	58.7523	36.9817	105.862	113.24	132.707	112.861
		K00382	DLD, lpd, pdhD; dihydrolipoamide dehydrogenase [EC:1.8.1.4]	172.657	130.355	181.674	214.138	187.736	116.109	176.957	180.566	172.841	173.196	167.882	196.527	217.454	275.892	147.615
		K00174	korA, oorA, oforA; 2-oxoglutarate/2-oxoacid ferredoxin oxidoreductase subunit alpha [EC:1.2.7.3 1.2.7.11]	97.6239	90.5191	72.6517	122.695	105.694	66.5067	80.3409	76.4016	77.1118	82.9142	76.2945	68.063	70.3353	65.3207	59.5482
		K00175	korB, oorB, oforB; 2-oxoglutarate/2-oxoacid ferredoxin oxidoreductase subunit beta [EC:1.2.7.3 1.2.7.11]	98.5372	96.6369	77.3533	130.735	115.851	78.9426	88.3115	88.3445	95.2186	86.2933	88.4445	67.9304	64.5364	66.7981	79.1669
		K00177	korC, oorC; 2-oxoglutarate ferredoxin oxidoreductase subunit gamma [EC:1.2.7.3]	0	0	0	0	0	0	0	0	0	0	0	0	0	0	0
		K00176	korD, oorD; 2-oxoglutarate ferredoxin oxidoreductase subunit delta [EC:1.2.7.3]	0	0	0	0	0	0	0	0	0	0	0	0	0	0	0
		K01902	sucD; succinyl-CoA synthetase alpha subunit [EC:6.2.1.5]	216.357	233.456	273.381	288.532	262.263	203.085	232.227	298.615	326.631	195.143	160.344	292.194	278.273	330.908	307.356
		K01903	sucC; succinyl-CoA synthetase beta subunit [EC:6.2.1.5]	91.3124	75.4628	103.955	134.74	109.386	100.748	120.968	157.814	133.988	83.4293	59.9497	197.372	85.1056	202.852	69.9576
		K01899	LSC1; succinyl-CoA synthetase alpha subunit [EC:6.2.1.4 6.2.1.5]	8.2031	9.14394	2.16214	7.19977	11.8129	6.19941	2.84689	13.1866	17.4427	6.86799	7.02242	0.568302	0	0	25.973
		K01900	LSC2; succinyl-CoA synthetase beta subunit [EC:6.2.1.4 6.2.1.5]	0.754068	0	1.12929	0.490415	0	0	0.79302	0	0	0.171979	0	0	0	0	0
		K18118	aarC, cat1; succinyl-CoA:acetate CoA-transferase [EC:2.8.3.18]	0.109445	0	1.83578	0	0	0	0	0	0	0	0	0	0	0	0
		K00234	SDHA, SDH1; succinate dehydrogenase (ubiquinone) flavoprotein subunit [EC:1.3.5.1]	0.791028	0	1.0658	0.374052	0	0	0	0	0.999762	1.78419	0	0.714054	0	0.79169	0
		K00235	SDHB, SDH2; succinate dehydrogenase (ubiquinone) iron-sulfur subunit [EC:1.3.5.1]	0.237291	0	0.238506	0	0	0	0	0.946328	1.11915	0	0	0	0	0	0
		K00236	SDHC, SDH3; succinate dehydrogenase (ubiquinone) cytochrome b560 subunit	0	0	0	0	0	0	0	0	0	0	0	0	0	0	0
		K00237	SDHD, SDH4; succinate dehydrogenase (ubiquinone) membrane anchor subunit	0.622113	1.0782	0	0.618132	0	0	0	0	0	0.195946	0	0	0	0	0
		K00239	sdhA, frdA; succinate dehydrogenase / fumarate reductase, flavoprotein subunit [EC:1.3.5.1 1.3.5.4]	61.4589	60.6089	76.2752	102.022	96.3434	70.3908	78.2813	158.296	136.628	71.2268	48.4435	106.66	71.4634	124.85	140.901
		K00240	sdhB, frdB; succinate dehydrogenase / fumarate reductase, iron-sulfur subunit [EC:1.3.5.1 1.3.5.4]	375.946	342.534	391.21	404.003	437.699	355.907	347.672	522.197	511.663	271.983	286.855	457.536	503.402	456.202	554.255
		K00241	sdhC, frdC; succinate dehydrogenase / fumarate reductase, cytochrome b subunit	166.1	155.176	136.098	170.15	151.907	109.164	129.669	132.755	131.976	103.53	85.39	148.589	91.0971	152.507	113.936
		K00242	sdhD, frdD; succinate dehydrogenase / fumarate reductase, membrane anchor subunit	76.5588	67.2359	75.0753	77.5588	70.3505	75.3644	72.3469	109.145	117.065	73.8296	66.1368	87.4455	68.5662	109.059	112.337
		K18859	sdhD, frdD; succinate dehydrogenase / fumarate reductase, subunit D	0	0	0	0	0	0	0	0	0	0	0	0	0	0	0
		K18860	sdhD, frdD; putative succinate dehydrogenase / fumarate reductase, subunit D	0	0	0	0	0	0	0	0	0	0	0	0	0	0	0
		K00244	frdA; fumarate reductase flavoprotein subunit [EC:1.3.5.4]	1.1296	0	7.0564	4.64428	3.79733	0.569749	1.16044	3.12206	2.99323	3.40568	4.87609	1.28126	0	1.19851	0
		K00245	frdB; fumarate reductase iron-sulfur subunit [EC:1.3.5.4]	0	0	2.15627	0	0	0	0	0	0	0	0	0	0	0	0
		K00246	frdC; fumarate reductase subunit C	0.116408	0	2.05476	0.0990757	0	0	0	0	0	0	0	0	0	0	0
		K00247	frdD; fumarate reductase subunit D	1.32377	0.524062	2.99999	1.86246	0	0	1.33653	1.67912	0.787277	3.40301	2.17236	1.97494	0	1.68495	0
		K01676	E4.2.1.2A, fumA, fumB; fumarate hydratase, class I [EC:4.2.1.2]	18.9048	6.82174	36.0098	24.4197	18.6971	9.18164	14.8834	20.2855	23.4714	29.136	23.4972	11.0288	0	13.445	0
		K01679	E4.2.1.2B, fumC, FH; fumarate hydratase, class II [EC:4.2.1.2]	98.777	106.062	89.4984	140.718	120.201	50.367	146.758	100.571	148.246	79.8048	101.46	165.276	112.457	152.26	168.607
		K01677	E4.2.1.2AA, fumA; fumarate hydratase subunit alpha [EC:4.2.1.2]	0	0	0	0	0	0	0	0	0	0	0	0	0	0	0
		K01678	E4.2.1.2AB, fumB; fumarate hydratase subunit beta [EC:4.2.1.2]	0	0	0	0	0	0	0	0	0	0	0	0	0	0	0
		K00026	MDH2; malate dehydrogenase [EC:1.1.1.37]	2.47691	1.03253	0.503013	1.11681	0	0	0	0	0	0	0	0	0	0	0
		K00025	MDH1; malate dehydrogenase [EC:1.1.1.37]	0.13101	0	0	0.465183	0	0	0	0	0	0	0	0	0	0	0
		K00024	mdh; malate dehydrogenase [EC:1.1.1.37]	95.5399	80.8672	94.4264	142.084	145.729	83.9305	130.88	158.284	143.715	103.836	64.0254	168.719	164.778	159.222	236.624
		K00116	mqo; malate dehydrogenase (quinone) [EC:1.1.5.4]	48.1562	45.887	49.9375	29.4515	25.9178	68.4049	62.5435	38.6525	35.7566	111.071	130.809	37.3624	76.2373	38.3476	88.5979
Methane metabolism	Methanogenesis, methanol => methane	K14080	mtaA; [methyl-Co(III) methanol-specific corrinoid protein]:coenzyme M methyltransferase [EC:2.1.1.246]	0	0	0.503905	2.5007	0	3.30207	1.97854	2.69563	5.25357	4.82028	3.0348	0.514728	0	0	0
		K04480	mtaB; methanol---5-hydroxybenzimidazolylcobamide Co-methyltransferase [EC:2.1.1.90]	0	0	0	0	0	0	0	0	0	0	0	0	0	0	0
		K14081	mtaC; methanol corrinoid protein	0	0	0	0	0	0	0	0	0	0	0	0	0	0	0
		K00399	mcrA; methyl-coenzyme M reductase alpha subunit [EC:2.8.4.1]	0	0	0	0	0	0	0	0	0	0	0	0	0	0	0
		K00401	mcrB; methyl-coenzyme M reductase beta subunit [EC:2.8.4.1]	0	0	0	0	0	0	0	0	0	0	0	0	0	0	0
		K00402	mcrG; methyl-coenzyme M reductase gamma subunit [EC:2.8.4.1]	0	0	0	0	0	0	0	0	0	0	0	0	0	0	0
		K22480	hdrA1; heterodisulfide reductase subunit A1 [EC:1.8.7.3]	0	0	0	0	0	0	0	0	0	0	0	0	0	0	0
		K22481	hdrB1; heterodisulfide reductase subunit B1 [EC:1.8.7.3]	0.627574	0	0	0.480588	0	0	0	0	0	0.94074	2.80803	0.907675	0	0.849912	0
		K22482	hdrC1; heterodisulfide reductase subunit C1 [EC:1.8.7.3]	0.867457	0.49184	0	1.81475	0	0.513447	0.872827	0	0	2.91242	2.35994	1.6206	0	1.33677	0
		K03388	hdrA2; heterodisulfide reductase subunit A2 [EC:1.8.7.3 1.8.98.4 1.8.98.5 1.8.98.6]	0	0	0	0	0	0	0	0	0	0	0	0	0	0	0
		K03389	hdrB2; heterodisulfide reductase subunit B2 [EC:1.8.7.3 1.8.98.4 1.8.98.5 1.8.98.6]	0.230853	0	0	0.880437	0	0	0.378263	0	0	1.92669	0	0.289531	0	0	0
		K03390	hdrC2; heterodisulfide reductase subunit C2 [EC:1.8.7.3 1.8.98.4 1.8.98.5 1.8.98.6]	0.191857	0	0	0.438281	0	0	0.854837	0	0	1.12303	1.29724	0.302855	0	0.242754	0
		K08264	hdrD; heterodisulfide reductase subunit D [EC:1.8.98.1]	63.7612	55.2745	49.0692	79.4129	73.3793	40.5654	56.03	51.3694	52.3394	31.0285	23.8573	58.6925	40.7241	53.1254	40.5278
		K08265	hdrE; heterodisulfide reductase subunit E [EC:1.8.98.1]	0	0	0	0	0	0	0	0	0	0	0	0	0	0	0
		K14126	mvhA, vhuA, vhcA; F420-non-reducing hydrogenase large subunit [EC:1.12.99.- 1.8.98.5]	0	0	0	0	0	0	0	0	0	0	0	0	0	0	0
		K14128	mvhG, vhuG, vhcG; F420-non-reducing hydrogenase small subunit [EC:1.12.99.- 1.8.98.5]	0	0	0	0	0	0	0	0	0	0	0	0	0	0	0
		K14127	mvhD, vhuD, vhcD; F420-non-reducing hydrogenase iron-sulfur subunit [EC:1.12.99.- 1.8.98.5 1.8.98.6]	0	0	0	0	0	0	0	0	0	0	0	0	0	0	0
		K22516	fdhA; formate dehydrogenase (coenzyme F420) alpha subunit [EC:1.17.98.3 1.8.98.6]	0	0	0	0	0	0	0	0	0	0	0	0	0	0	0
		K00125	fdhB; formate dehydrogenase (coenzyme F420) beta subunit [EC:1.17.98.3 1.8.98.6]	0	0	0	0	0	0	0	0	0	0	0	0	0	0	0
	Methanogenesis, acetate => methane	K00925	ackA; acetate kinase [EC:2.7.2.1]	2.62152	1.67912	35.3961	5.70811	3.40359	0.769129	3.16488	15.9481	13.4462	7.57144	4.69586	9.17586	12.2468	8.87127	0
		K00625	E2.3.1.8, pta; phosphate acetyltransferase [EC:2.3.1.8]	0.53857	0	2.70339	0.797517	0	0.648125	0.447361	0	0.407295	0.120734	0	0	0	0	0
		K13788	pta; phosphate acetyltransferase [EC:2.3.1.8]	0.206817	0	16.4085	0.344461	0	0	0	0.820236	0.661913	0.153935	0	0	0	0	0
		K01895	ACSS1_2, acs; acetyl-CoA synthetase [EC:6.2.1.1]	74.2199	100.729	96.6138	125.754	122.058	62.2992	83.8724	182.311	175.813	126.687	113.939	168.512	184.93	162.606	222.634
		K00193	cdhC; acetyl-CoA decarbonylase/synthase, CODH/ACS complex subunit beta [EC:2.3.1.169]	0	0	0	0	0	0	0	0	0	0	0	0	0	0	0
		K00197	cdhE, acsC; acetyl-CoA decarbonylase/synthase, CODH/ACS complex subunit gamma [EC:2.1.1.245]	0	0	0	0	0	0	0	0	0	0	0	0	0	0	0
		K00194	cdhD, acsD; acetyl-CoA decarbonylase/synthase, CODH/ACS complex subunit delta [EC:2.1.1.245]	0	0	0	0	0	0	0	0	0	0	0	0	0	0	0
		K00577	mtrA; tetrahydromethanopterin S-methyltransferase subunit A [EC:2.1.1.86]	0.705764	0	0	8.69825	8.72025	0	0	0.51176	0	2.93257	5.72745	0	0	0	0
		K00578	mtrB; tetrahydromethanopterin S-methyltransferase subunit B [EC:2.1.1.86]	0	0	0	0	0	0	0	0	0	0	0	0	0	0	0
		K00579	mtrC; tetrahydromethanopterin S-methyltransferase subunit C [EC:2.1.1.86]	0	0	0	0	0	0	0	0	0	0	0	0	0	0	0
		K00580	mtrD; tetrahydromethanopterin S-methyltransferase subunit D [EC:2.1.1.86]	0	0	0	0	0	0	0	0	0	0	0	0	0	0	0
		K00581	mtrE; tetrahydromethanopterin S-methyltransferase subunit E [EC:2.1.1.86]	0	0	0	0	0	0	0	0	0	0	0	0	0	0	0
		K00582	mtrF; tetrahydromethanopterin S-methyltransferase subunit F [EC:2.1.1.86]	0	0	0	0	0	0	0	0	0	0	0	0	0	0	0
		K00583	mtrG; tetrahydromethanopterin S-methyltransferase subunit G [EC:2.1.1.86]	0	0	0	0	0	0	0	0	0	0	0	0	0	0	0
		K00584	mtrH; tetrahydromethanopterin S-methyltransferase subunit H [EC:2.1.1.86]	0	0	0	0	0	0	0	0	0	0	0	0	0	0	0
		K00399	mcrA; methyl-coenzyme M reductase alpha subunit [EC:2.8.4.1]	0	0	0	0	0	0	0	0	0	0	0	0	0	0	0
		K00401	mcrB; methyl-coenzyme M reductase beta subunit [EC:2.8.4.1]	0	0	0	0	0	0	0	0	0	0	0	0	0	0	0
		K00402	mcrG; methyl-coenzyme M reductase gamma subunit [EC:2.8.4.1]	0	0	0	0	0	0	0	0	0	0	0	0	0	0	0
		K22480	hdrA1; heterodisulfide reductase subunit A1 [EC:1.8.7.3]	0	0	0	0	0	0	0	0	0	0	0	0	0	0	0
		K22481	hdrB1; heterodisulfide reductase subunit B1 [EC:1.8.7.3]	0.627574	0	0	0.480588	0	0	0	0	0	0.94074	2.80803	0.907675	0	0.849912	0
		K22482	hdrC1; heterodisulfide reductase subunit C1 [EC:1.8.7.3]	0.867457	0.49184	0	1.81475	0	0.513447	0.872827	0	0	2.91242	2.35994	1.6206	0	1.33677	0
		K03388	hdrA2; heterodisulfide reductase subunit A2 [EC:1.8.7.3 1.8.98.4 1.8.98.5 1.8.98.6]	0	0	0	0	0	0	0	0	0	0	0	0	0	0	0
		K03389	hdrB2; heterodisulfide reductase subunit B2 [EC:1.8.7.3 1.8.98.4 1.8.98.5 1.8.98.6]	0.230853	0	0	0.880437	0	0	0.378263	0	0	1.92669	0	0.289531	0	0	0
		K03390	hdrC2; heterodisulfide reductase subunit C2 [EC:1.8.7.3 1.8.98.4 1.8.98.5 1.8.98.6]	0.191857	0	0	0.438281	0	0	0.854837	0	0	1.12303	1.29724	0.302855	0	0.242754	0
		K08264	hdrD; heterodisulfide reductase subunit D [EC:1.8.98.1]	63.7612	55.2745	49.0692	79.4129	73.3793	40.5654	56.03	51.3694	52.3394	31.0285	23.8573	58.6925	40.7241	53.1254	40.5278
		K08265	hdrE; heterodisulfide reductase subunit E [EC:1.8.98.1]	0	0	0	0	0	0	0	0	0	0	0	0	0	0	0
		K14126	mvhA, vhuA, vhcA; F420-non-reducing hydrogenase large subunit [EC:1.12.99.- 1.8.98.5]	0	0	0	0	0	0	0	0	0	0	0	0	0	0	0
		K14128	mvhG, vhuG, vhcG; F420-non-reducing hydrogenase small subunit [EC:1.12.99.- 1.8.98.5]	0	0	0	0	0	0	0	0	0	0	0	0	0	0	0
		K14127	mvhD, vhuD, vhcD; F420-non-reducing hydrogenase iron-sulfur subunit [EC:1.12.99.- 1.8.98.5 1.8.98.6]	0	0	0	0	0	0	0	0	0	0	0	0	0	0	0
		K22516	fdhA; formate dehydrogenase (coenzyme F420) alpha subunit [EC:1.17.98.3 1.8.98.6]	0	0	0	0	0	0	0	0	0	0	0	0	0	0	0
		K00125	fdhB; formate dehydrogenase (coenzyme F420) beta subunit [EC:1.17.98.3 1.8.98.6]	0	0	0	0	0	0	0	0	0	0	0	0	0	0	0
	Methanogenesis, CO2 => methane	K00200	fwdA, fmdA; formylmethanofuran dehydrogenase subunit A [EC:1.2.7.12]	9.45543	5.97789	10.9405	11.3885	6.84356	5.14457	7.86511	12.6296	14.0075	6.45326	4.54385	10.0707	10.5031	9.63634	10.2477
		K00201	fwdB, fmdB; formylmethanofuran dehydrogenase subunit B [EC:1.2.7.12]	7.20243	3.49122	5.68946	4.81833	8.67886	2.57085	3.07525	3.98144	12.2733	3.74872	0.767938	2.68274	0	2.93989	0
		K00202	fwdC, fmdC; formylmethanofuran dehydrogenase subunit C [EC:1.2.7.12]	5.93065	6.33125	5.11746	6.12068	6.46149	5.52678	5.52332	10.2763	7.61228	5.37136	2.57369	5.79009	0	8.72182	0
		K00203	fwdD, fmdD; formylmethanofuran dehydrogenase subunit D [EC:1.2.7.12]	0	0	0	0	0	0	0	0	0	0	0	0	0	0	0
		K11261	fwdE, fmdE; formylmethanofuran dehydrogenase subunit E [EC:1.2.7.12]	0	0	0	0	0	0	0	0	0	0	0	0	0	0	0
		K00205	fwdF, fmdF; 4Fe-4S ferredoxin	0	0	0	0	0	0	0	0	0	0	0	0	0	0	0
		K11260	fwdG; 4Fe-4S ferredoxin	0	0	0	0	0	0	0	0	0	0	0	0	0	0	0
		K00204	fwdH; 4Fe-4S ferredoxin	0	0	0	0	0	0	0	0	0	0	0	0	0	0	0
		K00672	ftr; formylmethanofuran--tetrahydromethanopterin N-formyltransferase [EC:2.3.1.101]	8.01657	7.24411	10.3709	11.1123	7.41257	4.19736	6.69555	15.6251	15.0453	5.61147	3.59576	10.2136	10.7532	10.3126	7.61107
		K01499	mch; methenyltetrahydromethanopterin cyclohydrolase [EC:3.5.4.27]	6.23369	4.77054	8.37172	5.00484	5.0182	3.68548	5.84584	10.9264	10.3318	5.4469	3.06086	8.50101	10.4976	8.61116	0
		K00319	mtd; methylenetetrahydromethanopterin dehydrogenase [EC:1.5.98.1]	0	0	0	0	0	0	0	0	0	0	0	0	0	0	0
		K13942	hmd; 5,10-methenyltetrahydromethanopterin hydrogenase [EC:1.12.98.2]	0	0	0	0	0	0	0	0	0	0	0	0	0	0	0
		K00320	mer; 5,10-methylenetetrahydromethanopterin reductase [EC:1.5.98.2]	28.3523	16.4109	17.0402	64.823	68.8678	12.0035	26.6893	14.8031	9.16103	58.3861	37.3969	14.0161	0	13.7952	0
		K00577	mtrA; tetrahydromethanopterin S-methyltransferase subunit A [EC:2.1.1.86]	0.705764	0	0	8.69825	8.72025	0	0	0.51176	0	2.93257	5.72745	0	0	0	0
		K00578	mtrB; tetrahydromethanopterin S-methyltransferase subunit B [EC:2.1.1.86]	0	0	0	0	0	0	0	0	0	0	0	0	0	0	0
		K00579	mtrC; tetrahydromethanopterin S-methyltransferase subunit C [EC:2.1.1.86]	0	0	0	0	0	0	0	0	0	0	0	0	0	0	0
		K00580	mtrD; tetrahydromethanopterin S-methyltransferase subunit D [EC:2.1.1.86]	0	0	0	0	0	0	0	0	0	0	0	0	0	0	0
		K00581	mtrE; tetrahydromethanopterin S-methyltransferase subunit E [EC:2.1.1.86]	0	0	0	0	0	0	0	0	0	0	0	0	0	0	0
		K00582	mtrF; tetrahydromethanopterin S-methyltransferase subunit F [EC:2.1.1.86]	0	0	0	0	0	0	0	0	0	0	0	0	0	0	0
		K00583	mtrG; tetrahydromethanopterin S-methyltransferase subunit G [EC:2.1.1.86]	0	0	0	0	0	0	0	0	0	0	0	0	0	0	0
		K00584	mtrH; tetrahydromethanopterin S-methyltransferase subunit H [EC:2.1.1.86]	0	0	0	0	0	0	0	0	0	0	0	0	0	0	0
		K00399	mcrA; methyl-coenzyme M reductase alpha subunit [EC:2.8.4.1]	0	0	0	0	0	0	0	0	0	0	0	0	0	0	0
		K00401	mcrB; methyl-coenzyme M reductase beta subunit [EC:2.8.4.1]	0	0	0	0	0	0	0	0	0	0	0	0	0	0	0
		K00402	mcrG; methyl-coenzyme M reductase gamma subunit [EC:2.8.4.1]	0	0	0	0	0	0	0	0	0	0	0	0	0	0	0
		K22480	hdrA1; heterodisulfide reductase subunit A1 [EC:1.8.7.3]	0	0	0	0	0	0	0	0	0	0	0	0	0	0	0
		K22481	hdrB1; heterodisulfide reductase subunit B1 [EC:1.8.7.3]	0.627574	0	0	0.480588	0	0	0	0	0	0.94074	2.80803	0.907675	0	0.849912	0
		K22482	hdrC1; heterodisulfide reductase subunit C1 [EC:1.8.7.3]	0.867457	0.49184	0	1.81475	0	0.513447	0.872827	0	0	2.91242	2.35994	1.6206	0	1.33677	0
		K03388	hdrA2; heterodisulfide reductase subunit A2 [EC:1.8.7.3 1.8.98.4 1.8.98.5 1.8.98.6]	0	0	0	0	0	0	0	0	0	0	0	0	0	0	0
		K03389	hdrB2; heterodisulfide reductase subunit B2 [EC:1.8.7.3 1.8.98.4 1.8.98.5 1.8.98.6]	0.230853	0	0	0.880437	0	0	0.378263	0	0	1.92669	0	0.289531	0	0	0
		K03390	hdrC2; heterodisulfide reductase subunit C2 [EC:1.8.7.3 1.8.98.4 1.8.98.5 1.8.98.6]	0.191857	0	0	0.438281	0	0	0.854837	0	0	1.12303	1.29724	0.302855	0	0.242754	0
		K08264	hdrD; heterodisulfide reductase subunit D [EC:1.8.98.1]	63.7612	55.2745	49.0692	79.4129	73.3793	40.5654	56.03	51.3694	52.3394	31.0285	23.8573	58.6925	40.7241	53.1254	40.5278
		K08265	hdrE; heterodisulfide reductase subunit E [EC:1.8.98.1]	0	0	0	0	0	0	0	0	0	0	0	0	0	0	0
		K14126	mvhA, vhuA, vhcA; F420-non-reducing hydrogenase large subunit [EC:1.12.99.- 1.8.98.5]	0	0	0	0	0	0	0	0	0	0	0	0	0	0	0
		K14128	mvhG, vhuG, vhcG; F420-non-reducing hydrogenase small subunit [EC:1.12.99.- 1.8.98.5]	0	0	0	0	0	0	0	0	0	0	0	0	0	0	0
		K14127	mvhD, vhuD, vhcD; F420-non-reducing hydrogenase iron-sulfur subunit [EC:1.12.99.- 1.8.98.5 1.8.98.6]	0	0	0	0	0	0	0	0	0	0	0	0	0	0	0
		K22516	fdhA; formate dehydrogenase (coenzyme F420) alpha subunit [EC:1.17.98.3 1.8.98.6]	0	0	0	0	0	0	0	0	0	0	0	0	0	0	0
		K00125	fdhB; formate dehydrogenase (coenzyme F420) beta subunit [EC:1.17.98.3 1.8.98.6]	0	0	0	0	0	0	0	0	0	0	0	0	0	0	0
	Methanogenesis, methylamine -> methane	K14082	mtbA; [methyl-Co(III) methylamine-specific corrinoid	0	0	0	0	0	0	0	0	0	0	0	0	0	0	0
		K16177	mtmC; monomethylamine corrinoid protein	0	0	0	0	0	0	0	0	0	0	0	0	0	0	0
		K16176	mtmB; methylamine-corrinoid protein Co-methyltransferase (non-essential)	0	0	0	0	0	0	0	0	0	0	0	0	0	0	0
		K00399	mcrA; methyl-coenzyme M reductase alpha subunit [EC:2.8.4.1]	0	0	0	0	0	0	0	0	0	0	0	0	0	0	0
		K00401	mcrB; methyl-coenzyme M reductase beta subunit [EC:2.8.4.1]	0	0	0	0	0	0	0	0	0	0	0	0	0	0	0
		K00402	mcrG; methyl-coenzyme M reductase gamma subunit [EC:2.8.4.1]	0	0	0	0	0	0	0	0	0	0	0	0	0	0	0
	Methanogenesis, dimethylamine -> methane	K14082	mtbA; [methyl-Co(III) methylamine-specific corrinoid protein]:coenzyme M methyltransferase [EC:2.1.1.247]	0	0	0	0	0	0	0	0	0	0	0	0	0	0	0
		K16179	mtbC; dimethylamine corrinoid protein	0	0	0	0	0	0	0	0	0	0	0	0	0	0	0
		K16178	mtbB; dimethylamine corrinoid protein Co-methyltransferase (non-essential)	0	0	0	0	0	0	0	0	0	0	0	0	0	0	0
		K00399	mcrA; methyl-coenzyme M reductase alpha subunit [EC:2.8.4.1]	0	0	0	0	0	0	0	0	0	0	0	0	0	0	0
		K00401	mcrB; methyl-coenzyme M reductase beta subunit [EC:2.8.4.1]	0	0	0	0	0	0	0	0	0	0	0	0	0	0	0
		K00402	mcrG; methyl-coenzyme M reductase gamma subunit [EC:2.8.4.1]	0	0	0	0	0	0	0	0	0	0	0	0	0	0	0
	Methanogenesis, trimethylamine -> methane	K14082	mtbA; [methyl-Co(III) methylamine-specific corrinoid protein]:coenzyme M methyltransferase [EC:2.1.1.247]	0	0	0	0	0	0	0	0	0	0	0	0	0	0	0
		K14084	mttC; trimethylamine corrinoid protein	0	0	0	0	0	0	0	0	0	0	0	0	0	0	0
		K14083	mttB; trimethylamine methyltransferase (non-essential)	192.346	191.841	189.865	206.101	205.852	51.6263	67.2837	135.541	139.691	119.523	127.091	95.9634	78.2841	82.6387	45.1822
		K00399	mcrA; methyl-coenzyme M reductase alpha subunit [EC:2.8.4.1]	0	0	0	0	0	0	0	0	0	0	0	0	0	0	0
		K00401	mcrB; methyl-coenzyme M reductase beta subunit [EC:2.8.4.1]	0	0	0	0	0	0	0	0	0	0	0	0	0	0	0
		K00402	mcrG; methyl-coenzyme M reductase gamma subunit [EC:2.8.4.1]	0	0	0	0	0	0	0	0	0	0	0	0	0	0	0
	Methane oxidation, methane -> methanol	K16157	mmoX; methane monooxygenase component A alpha chain [EC:1.14.13.25]	0	0	0	0	0	0	0	0	0	0	0	0	0	0	0
		K16158	mmoY; methane monooxygenase component A beta chain [EC:1.14.13.25]	0	0	0	0	0	0	0	0	0	0	0	0	0	0	0
		K16159	mmoZ; methane monooxygenase component A gamma chain [EC:1.14.13.25]	0	0	0	0	0	0	0	0	0	0	0	0	0	0	0
		K16160	mmoB; methane monooxygenase regulatory protein B	0	0	0	0	0	0	0	0	0	0	0	0	0	0	0
		K16161	mmoC; methane monooxygenase component C [EC:1.14.13.25]	0	0	0	0	0	0	0	0	0	0	0	0	0	0	0
		K16162	mmoD; methane monooxygenase component D	0	0	0	0	0	0	0	0	0	0	0	0	0	0	0
		K10944	pmoA-amoA; methane/ammonia monooxygenase subunit A [EC:1.14.18.3 1.14.99.39]	4.18581	4.90277	0.696082	13.5248	15.8861	0	0	3.40954	3.85634	9.20713	10.5487	0	0	0	0
		K10945	pmoB-amoB; methane/ammonia monooxygenase subunit B	4.45779	5.17746	0.809101	13.4121	12.9435	0	0	2.92208	3.99768	4.31974	10.473	0	0	0	0
		K10946	pmoC-amoC; methane/ammonia monooxygenase subunit C	4.53852	4.47584	0.858271	8.32024	13.6977	0	0	3.45431	3.50276	8.41702	10.1064	0	0	0	0
	Methane oxidation, methanol -> Formaldehyde	K14028	mdh1, mxaF; methanol dehydrogenase (cytochrome c) subunit 1 [EC:1.1.2.7]	0	0	0	0	0	0	0	0	0	0	0	0	0	0	0
		K14029	mdh2, mxaI; methanol dehydrogenase (cytochrome c) subunit 2 [EC:1.1.2.7]	0	0	0	0	0	0	0	0	0	0	0	0	0	0	0
		K23995	xoxF; lanthanide-dependent methanol dehydrogenase [EC:1.1.2.10]	0	0	0.398767	0.317784	0	0	0.307098	0	0	0.979457	0	0.631727	0	0.859083	0
Fermentation	Mixed acid: lactate (Pyruvate to Lactate)	K00016	LDH; L-lactate dehydrogenase	0.593501	0.793693	2.24849	1.39446	0	0	0.410706	2.36997	1.98184	0.664249	0	0.644694	0	0.548109	0
	Mixed acid: formate	K00656	E2.3.1.54, pflD; formate C-acetyltransferase [EC:2.3.1.54]	0.598461	0	0	0.346031	0	0	0	0	0	0	0	0	0	0	0
	Mixed acid: formate to CO2 & H2	K00122	FDH; formate dehydrogenase [EC:1.17.1.9]	70.4221	77.2251	68.0665	68.7567	73.3506	99.1335	87.3668	158.905	178.46	61.3509	91.6622	171.768	310.772	180.161	245.282
		K00123	fdoG, fdhF, fdwA; formate dehydrogenase major subunit [EC:1.17.1.9]	10.562	13.4901	16.9381	20.5549	20.0716	8.22375	8.8849	26.5641	34.1149	25.6944	15.5229	19.1749	0	24.0284	16.5179
		K00124	fdoH, fdsB; formate dehydrogenase iron-sulfur subunit	5.26201	1.93795	6.90299	6.18383	3.59837	5.55477	5.48724	10.9264	14.876	5.10738	4.51957	8.93842	0	7.9561	12.5182
		K00125	fdhB; formate dehydrogenase (coenzyme F420) beta subunit [EC:1.17.98.3 1.8.98.6]	0	0	0	0	0	0	0	0	0	0	0	0	0	0	0
		K00126	fdsD; formate dehydrogenase subunit delta [EC:1.17.1.9]	1.61931	0	1.68293	2.64894	2.13573	2.11397	3.11545	0.902237	1.55858	5.79384	6.40607	1.82495	0	1.59684	0
		K00127	fdoI, fdsG; formate dehydrogenase subunit gamma	7.57822	7.4886	7.83614	8.18876	4.49052	5.75251	8.2024	13.3014	12.7811	7.04255	2.24991	10.6322	12.8781	9.95331	9.06226
		K22515	fdwB; formate dehydrogenase beta subunit [EC:1.17.1.9]	14.0295	7.70764	18.3641	17.8918	10.962	13.3629	8.45001	30.6142	27.236	17.6209	22.5865	22.5756	28.2513	28.8501	22.5769
		K22516	fdhA; formate dehydrogenase (coenzyme F420) alpha subunit [EC:1.17.98.3 1.8.98.6]	0	0	0	0	0	0	0	0	0	0	0	0	0	0	0
		K00125	fdhB; formate dehydrogenase (coenzyme F420) beta subunit [EC:1.17.98.3 1.8.98.6]	0	0	0	0	0	0	0	0	0	0	0	0	0	0	0
	Mixed acid: acetate	K00156	poxB; pyruvate dehydrogenase (quinone) [EC:1.2.5.1]	0	0	0.711567	0.587895	0	0	0	0	0	0	0	0	0	0	0
		K00158	E1.2.3.3, poxL; pyruvate oxidase [EC:1.2.3.3]	0	0	0	0	0	0	0	0	0	0	0	0	0	0	0
		K01512	acyP; acylphosphatase [EC:3.6.1.7]	15.8093	17.4549	9.5613	28.736	23.9162	7.10908	8.77268	17.6408	13.4849	27.0548	26.6878	10.5508	0	8.59877	0
		K00467	lactate 2-monooxygenase [EC:1.13.12.4]	0	0	0.654064	0	0	0	0	0.612983	0	0	0	0	0	0	0
		K01067	lactate 2-monooxygenase [EC:1.13.12.4]	0	0	0	0	0	0	0	0	0	0	0	0	0	0	0
		K04020	eutD; phosphotransacetylase	0	0	0	0	0	0	0	0	0	0	0	0	0	0	0
		K13788	pta; phosphate acetyltransferase	0.206817	0	16.4085	0.344461	0	0	0	0.820236	0.661913	0.153935	0	0	0	0	0
		K00625	E2.3.1.8, pta; phosphate acetyltransferase [EC:2.3.1.8]	0.53857	0	2.70339	0.797517	0	0.648125	0.447361	0	0.407295	0.120734	0	0	0	0	0
		K01512	acyP; acylphosphatase [EC:3.6.1.7]	15.8093	17.4549	9.5613	28.736	23.9162	7.10908	8.77268	17.6408	13.4849	27.0548	26.6878	10.5508	0	8.59877	0
	Mixed acid: ethanol, acetate to acetylaldehyde	K00128	aldehyde dehydrogenase (NAD+)	12.618	11.2676	13.1913	28.2858	23.3034	1.29138	1.85284	9.33458	1.41945	9.26092	3.20712	5.4443	0	4.38349	0
		K14085	aldehyde dehydrogenase (NAD+)	0	0	0	0	0	0	1.46541	0	0	0.369371	0	0.697145	0	0.642958	0
		K00149	aldehyde dehydrogenase (NAD+)	0	0	0	0	0	0	0	0	0	0	0	0	0	0	0
		K00129	aldehyde dehydrogenase (NAD(P)+)	0	0	0	0	0	0	0	0	0	0	0	0	0	0	0
		K00138	aldB; aldehyde dehydrogenase	1.19047	1.9442	23.9804	5.08811	2.3004	7.16458	8.03934	37.4292	21.0318	9.4661	18.5732	20.556	71.4837	22.8594	83.4611
	Mixed acid: ethanol, Acetyl-CoA to acetylaldehyde (reversible)	K00132	acetaldehyde dehydrogenase (acetylating) [EC:1.2.1.10]	0	0	0	0	0	0	0	0	0	0	0	0	0	0	0
		K04021	aldehyde dehydrogenase	0	0	2.01953	1.18664	1.54488	0	0	2.66459	1.76001	0.651423	0	0.692813	0	0.634566	0
		K04072	acetaldehyde dehydrogenase / alcohol dehydrogenase [EC:1.2.1.10 1.1.1.1]	0	0	0.338652	0	0	0	0	0	0	0	0	0	0	0	0
		K04073	acetaldehyde dehydrogenase [EC:1.2.1.10]	0.108688	0	6.68012	0.101776	0	0.573981	0.575847	0	0	1.83228	1.7979	0	0	0	0
		K18366	acetaldehyde/propanal dehydrogenase [EC:1.2.1.10 1.2.1.87]	0.36366	0	6.22561	0.417232	0	0	0.202474	0	0	0.325525	0	0	0	0	0
	Mixed acid: ethanol, acetylaldehyde to ethanol	K13951	alcohol dehydrogenase	0	0	0	0	0	0	0	0	0	0	0	0	0	0	0
		K13980	alcohol dehydrogenase	0	0	0	0	0	0	0	0	0	0	0	0	0	0	0
		K13952	alcohol dehydrogenase	0	0	0	0	0	0	0	0	0	0	0	0	0	0	0
		K13953	alcohol dehydrogenase	1.26668	0.66385	0.551273	18.0134	19.3114	0	0.710801	4.65414	7.5213	16.3921	10.2956	0	0	0	0
		K13954	alcohol dehydrogenase	0	0	0	0	0	0	0	0	0	0	0	0	0	0	0
		K00001	alcohol dehydrogenase	0	0	0	0	0	0	0	0	0	0	0	0	0	0	0
		K00121	alcohol dehydrogenase	17.6511	13.3726	41.66	19.0451	21.1284	8.36299	12.8147	25.5757	43.5852	26.0398	20.019	14.9918	0	18.0969	9.40351
		K04072	alcohol dehydrogenase	0	0	0.338652	0	0	0	0	0	0	0	0	0	0	0	0
		K18857	alcohol dehydrogenase	0	0	0	0	0	0	0	0	0	0	0	0	0	0	0
		K14028	mdh1, mxaF; methanol dehydrogenase (cytochrome c) subunit 1 [EC:1.1.2.7]	0	0	0	0	0	0	0	0	0	0	0	0	0	0	0
		K14029	mdh2, mxaI; methanol dehydrogenase (cytochrome c) subunit 2 [EC:1.1.2.7]	0	0	0	0	0	0	0	0	0	0	0	0	0	0	0
		K00114	exaA; alcohol dehydrogenase (cytochrome c)	0	0	7.01066	0	0	0	0.189243	2.09317	0.679322	0.290635	0	0	0	0	0
		K00002	adh; alcohol dehydrogenase (NADP+)	0	0	0	0	0	0	0	0	0	0	0	0	0	0	0
		K04022	eutG; alcohol dehydrogenase	0	0	0	0	0	0	0	0	0	0	0	0	0	0	0
	Mixed acid: succinate (phosphoenolpyruvate to succinate via oxaloacetate, malate & fumarate)	K01595	ppc; phosphoenolpyruvate carboxylase [EC:4.1.1.31]	374.174	469.637	434.471	332.92	382.526	576.476	431.547	331.872	330.654	284.563	381.036	394.869	662.604	347.147	591.442
		K01596	pckA; phosphoenolpyruvate carboxykinase (GTP)	12.0707	11.7486	5.14478	18.3307	16.4672	5.29731	7.76218	7.51855	6.76512	14.1725	13.1188	5.00256	0	5.785	0
		K20370	PEPCK; phosphoenolpyruvate carboxykinase (diphosphate)	0.220068	0	0.489555	0	0	0	0.686028	1.22142	1.267	0.639302	0	0	0	0	0
		K01610	pckA; phosphoenolpyruvate carboxykinase (ATP)	233.088	242.263	179.273	237.185	236.495	209.957	201.707	276.829	249.116	141.394	154.838	171.84	235.802	168.448	217.848
		K00025	MDH1; malate dehydrogenase [EC:1.1.1.37]	0.13101	0	0	0.465183	0	0	0	0	0	0	0	0	0	0	0
		K00026	MDH2; malate dehydrogenase [EC:1.1.1.37]	2.47691	1.03253	0.503013	1.11681	0	0	0	0	0	0	0	0	0	0	0
		K00024	mdh; malate dehydrogenase	95.5399	80.8672	94.4264	142.084	145.729	83.9305	130.88	158.284	143.715	103.836	64.0254	168.719	164.778	159.222	236.624
		K00051	malate dehydrogenase (NADP+)	0.645274	0	0	0.370479	0	0	0	0	0	0	0	0	0	0	0
		K00116	mqo; malate dehydrogenase (quinone)	48.1562	45.887	49.9375	29.4515	25.9178	68.4049	62.5435	38.6525	35.7566	111.071	130.809	37.3624	76.2373	38.3476	88.5979
		K01676	E4.2.1.2A, fumA, fumB; fumarate hydratase, class I [EC:4.2.1.2]	18.9048	6.82174	36.0098	24.4197	18.6971	9.18164	14.8834	20.2855	23.4714	29.136	23.4972	11.0288	0	13.445	0
		K01679	E4.2.1.2B, fumC, FH; fumarate hydratase, class II [EC:4.2.1.2]	98.777	106.062	89.4984	140.718	120.201	50.367	146.758	100.571	148.246	79.8048	101.46	165.276	112.457	152.26	168.607
		K01677	E4.2.1.2AA, fumA; fumarate hydratase subunit alpha [EC:4.2.1.2]	0	0	0	0	0	0	0	0	0	0	0	0	0	0	0
		K01678	E4.2.1.2AB, fumB; fumarate hydratase subunit beta [EC:4.2.1.2]	0	0	0	0	0	0	0	0	0	0	0	0	0	0	0
		K00244	frdA; fumarate reductase flavoprotein subunit [EC:1.3.5.4]	1.1296	0	7.0564	4.64428	3.79733	0.569749	1.16044	3.12206	2.99323	3.40568	4.87609	1.28126	0	1.19851	0
		K00245	frdB; fumarate reductase flavoprotein subunit [EC:1.3.5.4]	0	0	2.15627	0	0	0	0	0	0	0	0	0	0	0	0
		K00246	frdC; fumarate reductase flavoprotein subunit [EC:1.3.5.4]	0.116408	0	2.05476	0.0990757	0	0	0	0	0	0	0	0	0	0	0
		K00247	frdD; fumarate reductase flavoprotein subunit [EC:1.3.5.4]	1.32377	0.524062	2.99999	1.86246	0	0	1.33653	1.67912	0.787277	3.40301	2.17236	1.97494	0	1.68495	0
Anaplerotic Reaction	Glyoxylate shunt	K01637	aceA; isocitrate lyase	221.794	225.862	236.46	290.278	277.459	245.075	210.954	344.33	372.625	163.712	196.608	307.13	291.756	293.308	377.939
		K01638	aceB; malate synthase	201.531	195.543	189.251	250.371	177.501	222.96	197.406	331.363	320.527	176.83	181.754	307.117	311.264	290.435	337.345
		K19282	aceB; bifunctional (S)-malyl-CoA lyase/thioesterase [EC:4.1.3.24 3.1.2.30]	0	0	0	0	0	0	0	0	0	0	0	0	0	0	0
	Anaplerotic genes	K00029	maeB; malate dehydrogenase (oxaloacetate-decarboxylating) (NADP+)	7.99319	4.85535	50.5094	14.1238	5.19693	4.41904	10.4192	9.93862	13.9216	14.9775	10.421	22.5773	0	28.6843	0
		K00027	ME2, sfcA, maeA; malate dehydrogenase (oxaloacetate-decarboxylating) [EC:1.1.1.38]	10.4765	9.16009	27.8006	17.3885	32.0434	8.18318	10.4551	11.7281	12.3891	13.0842	11.2512	14.3069	0	27.2302	0
		K00028	E1.1.1.39; malate dehydrogenase (decarboxylating) [EC:1.1.1.39]	0.742545	0	0	0.340883	0	0	0	0	0	0	0	0	0	0	0
		K01958	pyruvate carboxylase	8.46512	4.24103	14.0173	9.18516	9.06979	8.24833	5.53559	17.1957	18.5814	5.8934	9.87501	18.2208	36.9465	4.29488	21.033
		K01959	pycA; pyruvate carboxylase subunit A [EC:6.4.1.1]	0	0	0.76852	0.927121	0	0	0.545381	0.868874	0.92647	0.83714	0	0.314083	0	0	0
		K01960	pycB; pyruvate carboxylase subunit B [EC:6.4.1.1]	0.204498	0	0	0.87371	0	0	0.374959	0.810325	0	0.801623	0	0	0	0	0
		K01595	ppc; phosphoenolpyruvate carboxylase	374.174	469.637	434.471	332.92	382.526	576.476	431.547	331.872	330.654	284.563	381.036	394.869	662.604	347.147	591.442
		K01610	pckA; phosphoenolpyruvate carboxykinase (ATP)	233.088	242.263	179.273	237.185	236.495	209.957	201.707	276.829	249.116	141.394	154.838	171.84	235.802	168.448	217.848
		K01596	pckA; phosphoenolpyruvate carboxykinase (GTP)	12.0707	11.7486	5.14478	18.3307	16.4672	5.29731	7.76218	7.51855	6.76512	14.1725	13.1188	5.00256	0	5.785	0
		K20370	PEPCK; phosphoenolpyruvate carboxykinase (diphosphate)	0.220068	0	0.489555	0	0	0	0.686028	1.22142	1.267	0.639302	0	0	0	0	0
Nitrogen metabolism	Dissimilatory nitrate reduction, nitrate -> nitrite (narGHI or napAB)	K00370	narG, narZ, nxrA; nitrate reductase / nitrite oxidoreductase, alpha subunit [EC:1.7.5.1 1.7.99.-]	3.82068	3.78496	0	9.25017	4.53118	0	0	2.35907	1.39551	5.28763	4.58816	0	0	0	0
		K00371	narH, narY, nxrB; nitrate reductase / nitrite oxidoreductase, beta subunit [EC:1.7.5.1 1.7.99.-]	3.67915	3.72202	0	4.58773	5.10055	0	0.165015	0.42337	1.76378	2.18363	2.60716	0	0	0	0
		K00374	narI, narV; nitrate reductase gamma subunit [EC:1.7.5.1 1.7.99.-]	7.38803	5.02993	4.11889	9.29354	4.12943	4.82501	6.18241	15.1417	13.1187	7.45516	5.74595	7.22274	9.1438	8.18207	12.5593
		K02567	napA; nitrate reductase (cytochrome) [EC:1.9.6.1]	0	0	0	0	0	0	0	0	0	0	0	0	0	0	0
		K02568	napB; nitrate reductase (cytochrome), electron transfer subunit	0	0	0	0	0	0	0	0	0	0	0	0	0	0	0
	Dissimilatory nitrate reduction, nitrite -> ammonia (nirBD or nrfAH)	K00362	nirB; nitrite reductase (NADH) large subunit [EC:1.7.1.15]	0.244755	0	21.7863	0.753183	0	0	0.973536	1.29325	2.17011	1.16696	0	0.950455	0	0.654299	0
		K00363	nirD; nitrite reductase (NADH) small subunit [EC:1.7.1.15]	0.649538	0	20.0665	0.640587	0	0	0.711673	1.44328	1.20418	1.71284	0.439658	0.505277	0	0.917604	0
		K03385	nrfA; nitrite reductase (cytochrome c-552) [EC:1.7.2.2]	0	0	0	0	0	0	0	0	0	0	0	0	0	0	0
		K15876	nrfH; cytochrome c nitrite reductase small subunit	0	0	0	0	0	0	0	0	0	0	0	0	0	0	0
	Assimilatory nitrate reduction, nitrate -> nitrite (narB or NR or nasAB)	K00367	narB; ferredoxin-nitrate reductase [EC:1.7.7.2]	0.430518	0	0	0	0	0	0	0.877847	2.17705	0	0	0.650814	0	0.611701	0
		K10534	NR; nitrate reductase (NAD(P)H) [EC:1.7.1.1 1.7.1.2 1.7.1.3]	0.76568	0	0	0.361968	0	0	0	0	0	0	0	0	0	0	0
		K00372	nasA; assimilatory nitrate reductase catalytic subunit [EC:1.7.99.-]	0	0	19.173	0.147905	0	0	0.328604	1.02286	1.60122	0.676841	0	0	0	0	0
		K00360	nasB; assimilatory nitrate reductase electron transfer subunit [EC:1.7.99.-]	0	0	0	0	0	0	0	0	0	0	0	0	0	0	0
	Assimilatory nitrate reduction, nitrite -> ammonia (NIT-6 or nirA)	K17877	NIT-6; nitrite reductase (NAD(P)H) [EC:1.7.1.4]	0	0	0	0	0	0	0	0	0	0	0	0	0	0	0
		K00366	nirA; ferredoxin-nitrite reductase [EC:1.7.7.1]	6.85355	28.8532	0.596327	0.650782	0	4.68337	4.71831	20.4535	16.206	3.67368	0	8.86007	0	12.1203	0
	Denitrification, nitrite -> nitric oxide (nirK or nirS)	K00368	nirK; nitrite reductase (NO-forming) [EC:1.7.2.1]	0.417409	3.55296	0.255013	7.67842	11.56	0	0	2.38131	2.67429	4.29917	9.31579	0.16417	0	0	0
		K15864	nirS; nitrite reductase (NO-forming) / hydroxylamine reductase [EC:1.7.2.1 1.7.99.1]	0	0	0	0	0	0	0	0	0	0	0	0	0	0	0
	Denitrification, nitric oxide -> nitrous oxide (norBC)	K04561	norB; nitric oxide reductase subunit B [EC:1.7.2.5]	0.229742	0	0.41196	0	0	0	0	0	0	0	0	0	0	0	0
		K02305	norC; nitric oxide reductase subunit C	0.241304	0	0.117357	0	0	0	0	0	0	0	0	0	0	0	0
	Denitrification, nitrous oxide -> nitrogen (nosZ)	K00376	nosZ; nitrous-oxide reductase [EC:1.7.2.4]	0	0	0.165486	0	0	0	0	0	0	0	0	0	0	0	0
	Nitrogen fixation, nitrogen -> ammonia (nifKDH or vnfDKGH)	K02588	nifH; nitrogenase iron protein NifH	0	0	0	0	0	0	0	0	0	0	0	0	0	0	0
		K02586	nifD; nitrogenase molybdenum-iron protein alpha chain [EC:1.18.6.1]	0	0	0	0	0	0	0	0	0	0	0	0	0	0	0
		K02591	nifK; nitrogenase molybdenum-iron protein beta chain [EC:1.18.6.1]	0	0	0	0	0	0	0	0	0	0	0	0	0	0	0
		K22896	vnfD; vanadium-dependent nitrogenase alpha chain [EC:1.18.6.2]	0	0	0	0	0	0	0	0	0	0	0	0	0	0	0
		K22897	vnfK; vanadium-dependent nitrogenase beta chain [EC:1.18.6.2]	0	0	0	0	0	0	0	0	0	0	0	0	0	0	0
		K22898	vnfG; vanadium nitrogenase delta subunit [EC:1.18.6.2]	0	0	0	0	0	0	0	0	0	0	0	0	0	0	0
		K22899	vnfH; vanadium nitrogenase iron protein	0	0	0	0	0	0	0	0	0	0	0	0	0	0	0
	Nitrification, ammonia -> hydroxylamine (amoABC)	K10944	pmoA-amoA; methane/ammonia monooxygenase subunit A [EC:1.14.18.3 1.14.99.39]	4.18581	4.90277	0.696082	13.5248	15.8861	0	0	3.40954	3.85634	9.20713	10.5487	0	0	0	0
		K10945	pmoB-amoB; methane/ammonia monooxygenase subunit B	4.45779	5.17746	0.809101	13.4121	12.9435	0	0	2.92208	3.99768	4.31974	10.473	0	0	0	0
		K10946	pmoC-amoC; methane/ammonia monooxygenase subunit C	4.53852	4.47584	0.858271	8.32024	13.6977	0	0	3.45431	3.50276	8.41702	10.1064	0	0	0	0
	Nitrification, hydroxylamine -> nitrite (hao)	K10535	hao; hydroxylamine dehydrogenase [EC:1.7.2.6]	0	0	0	0	0	0	0	0	0	0	0	0	0	0	0
	Nitrification, nitrite -> nitrate (nxrAB)	K00370	narG, narZ, nxrA; nitrate reductase / nitrite oxidoreductase, alpha subunit [EC:1.7.5.1 1.7.99.-]	3.82068	3.78496	0	9.25017	4.53118	0	0	2.35907	1.39551	5.28763	4.58816	0	0	0	0
		K00371	narH, narY, nxrB; nitrate reductase / nitrite oxidoreductase, beta subunit [EC:1.7.5.1 1.7.99.-]	3.67915	3.72202	0	4.58773	5.10055	0	0.165015	0.42337	1.76378	2.18363	2.60716	0	0	0	0
	Anammox, nitric oxide + ammonia -> hydrazine (hzs)	K20932	hydrazine synthase subunit [EC:1.7.2.7]	0.795994	0	2.67122	0.287844	0	0	1.21841	0	0	1.53835	0	2.1397	0	2.49673	0
		K20933	hydrazine synthase subunit [EC:1.7.2.7]	0	0	0	0	0	0	0	0	0	0	0	0	0	0	0
		K20934	hydrazine synthase subunit [EC:1.7.2.7]	0	0	0	0	0	0	0	0	0	0	0	0	0	0	0
	Anammox, hydrazine -> nitrogen (hdh)	K20935	hdh; hydrazine dehydrogenase [EC:1.7.2.8]	0	0	0	0	0	0	0	0	0	0	0	0	0	0	0
Sulfur metabolism	Assimilatory sulfate reduction, sulfate -> sulfite	K13811	PAPSS; 3'-phosphoadenosine 5'-phosphosulfate synthase [EC:2.7.7.4 2.7.1.25]	0	0	0	0	0	0	0	0	0	0	0	0.211736	0	0	0
		K00958	sat, met3; sulfate adenylyltransferase [EC:2.7.7.4]	59.2649	46.6094	51.0384	70.0347	59.0478	81.4834	51.8138	44.2636	50.7903	88.3147	103.399	54.8923	61.4705	57.5444	88.857
		K00955	cysNC; bifunctional enzyme CysN/CysC [EC:2.7.7.4 2.7.1.25]	5.55621	9.87083	31.342	10.4231	6.56179	3.61796	5.43515	18.9815	11.3503	13.2514	3.80602	16.1685	0	5.68243	0
		K00957	cysD; sulfate adenylyltransferase subunit 2 [EC:2.7.7.4]	53.5933	45.2264	73.6907	60.2209	50.6853	43.586	48.7948	73.6858	87.7707	57.0072	52.0233	70.9658	21.5731	60.121	40.7749
		K00956	cysN; sulfate adenylyltransferase subunit 1 [EC:2.7.7.4]	14.8625	12.7217	37.6161	20.8355	17.4974	12.3616	19.5278	32.278	20.5311	20.155	17.4138	24.1646	0	13.678	0
		K00860	cysN; sulfate adenylyltransferase subunit 1 [EC:2.7.7.4]	14.1147	45.0238	61.8292	24.7312	16.741	9.45395	8.24309	29.4007	28.4855	28.8966	30.8055	47.562	81.6272	48.1974	58.0657
		K13811	PAPSS; 3'-phosphoadenosine 5'-phosphosulfate synthase [EC:2.7.7.4 2.7.1.25]	0	0	0	0	0	0	0	0	0	0	0	0.211736	0	0	0
	Assimilatory sulfate reduction, sulfite -> sulfide (cysJI or sir)	K00380	sulfite reductase (NADPH) flavoprotein alpha-component [EC:1.8.1.2]	6.64643	2.46891	23.1025	2.27997	2.01514	1.57988	6.60667	1.89765	3.46437	1.32647	0	0.342533	0	0	0
		K00381	sulfite reductase (NADPH) hemoprotein beta-component [EC:1.8.1.2]	1.44049	0	30.1376	5.64305	1.69929	4.96429	10.1362	8.34119	9.45104	5.79773	6.42438	1.21177	0	2.24262	0
		K00392	sulfite reductase (ferredoxin) [EC:1.8.7.1]	1.15801	11.4055	23.8575	15.1126	17.8751	59.3657	43.5473	12.6403	25.0876	22.3983	80.2496	34.606	50.5221	31.8788	52.0887
	Dissimilatory sulfate reduction, sulfate -> sulfite (reversible) (sat and aprAB)	K00956	cysN; sulfate adenylyltransferase subunit 1 [EC:2.7.7.4]	14.8625	12.7217	37.6161	20.8355	17.4974	12.3616	19.5278	32.278	20.5311	20.155	17.4138	24.1646	0	13.678	0
		K00957	cysD; sulfate adenylyltransferase subunit 2 [EC:2.7.7.4]	53.5933	45.2264	73.6907	60.2209	50.6853	43.586	48.7948	73.6858	87.7707	57.0072	52.0233	70.9658	21.5731	60.121	40.7749
		K00958	sat, met3; sulfate adenylyltransferase [EC:2.7.7.4]	59.2649	46.6094	51.0384	70.0347	59.0478	81.4834	51.8138	44.2636	50.7903	88.3147	103.399	54.8923	61.4705	57.5444	88.857
		K00394	aprA; adenylylsulfate reductase, subunit A [EC:1.8.99.2]	56.2766	67.5913	59.8334	25.3073	40.5316	14.8646	49.7613	16.1632	66.6714	46.9459	9.38474	72.4357	106.889	71.0935	154.989
		K00395	aprB; adenylylsulfate reductase, subunit B [EC:1.8.99.2]	122.065	151.643	151.205	123.919	182.867	87.6935	114.601	181.594	188.987	82.271	93.6444	187.592	240.844	177.193	225.575
	Dissimilatory sulfate reduction, sulfite -> sulfide (reversible) (dsrAB)	K11180	dsrA; dissimilatory sulfite reductase alpha subunit [EC:1.8.99.5]	8.23409	6.79084	15.1483	13.695	14.667	8.41951	9.00297	22.3241	21.678	11.3011	12.4684	10.3206	17.3589	11.1674	16.0607
		K11181	dsrB; dissimilatory sulfite reductase beta subunit [EC:1.8.99.5]	6.5315	5.68948	7.32683	9.62114	6.12682	4.73558	5.37947	16.1573	16.4962	7.73155	7.79449	7.92671	16.3913	5.9475	10.3865
	Thiosulfate oxidation by SOX complex, thiosulfate -> sulfate	K17222	soxA; L-cysteine S-thiosulfotransferase [EC:2.8.5.2]	12.502	10.6855	20.3877	12.7052	7.17875	3.84788	8.18116	22.748	21.4329	12.9289	8.25994	11.3179	13.5319	13.1165	9.29328
		K17223	soxX; L-cysteine S-thiosulfotransferase [EC:2.8.5.2]	13.0371	13.4533	24.1409	14.8533	13.7328	7.86165	9.11568	21.2998	21.6189	15.1635	14.6453	12.2343	7.93029	12.3186	8.41049
		K17224	soxB; S-sulfosulfanyl-L-cysteine sulfohydrolase [EC:3.1.6.20]	20.0029	7.95384	21.6951	23.5148	23.6784	9.77757	14.6291	25.441	30.3734	19.3548	17.7661	22.6393	0	19.0195	16.3533
		K17225	soxC; sulfane dehydrogenase subunit SoxC	19.5482	9.90766	21.1311	23.7444	13.7305	8.65501	12.7532	25.7308	20.8221	28.1993	24.5542	17.4482	0	15.6753	0
		K22622	soxD; S-disulfanyl-L-cysteine oxidoreductase SoxD [EC:1.8.2.6]	29.2449	41.7417	26.6349	24.3809	22.5947	18.2598	18.0655	32.4206	29.2091	27.5718	28.6142	20.3502	16.2305	19.4178	0
		K17226	soxY; sulfur-oxidizing protein SoxY	27.3851	30.8078	31.404	31.5278	22.8097	11.1875	23.2105	47.6887	45.702	27.865	29.7592	32.9661	14.6117	31.6771	12.8872
		K17227	soxZ; sulfur-oxidizing protein SoxZ	29.8412	31.6011	24.1956	24.4918	14.5092	14.4776	18.318	32.5541	33.8325	20.7619	16.4466	28.0902	24.6039	25.7954	12.7707
	Alternative thiosulfate oxidation (doxAD)	K16936	doxA; thiosulfate dehydrogenase [quinone] small subunit [EC:1.8.5.2]	0	0	0	0	0	0	0	0	0	0	0	0	0	0	0
		K16937	doxD; thiosulfate dehydrogenase [quinone] large subunit [EC:1.8.5.2]	4.53092	5.22509	0.69079	13.7367	11.8074	2.07457	4.50333	0	0.44039	2.61508	2.44901	2.17385	0	1.96243	0
	Alternative thiosulfate oxidation (tsdA)	K19713	tsdA; thiosulfate dehydrogenase [EC:1.8.2.2]	1.22148	0.339229	4.63584	4.11249	4.84317	4.01942	3.11915	2.33848	1.74641	2.41865	2.60215	3.31326	0	3.27104	0
	Sulfur reduction, sulfur -> sulfide (sreABC)	K17219	sreA; sulfur reductase molybdopterin subunit	0	0	0	0	0	0	0	0	0	0	0	0	0	0	0
		K17220	sreB; sulfur reductase FeS subunit	0	0	0	0	0	0	0	0	0	0	0	0	0	0	0
		K17221	sreC; sulfur reductase membrane anchor	0	0	0	0	0	0	0	0	0	0	0	0	0	0	0
	Thiosulfate disproportionation, thiosulfate -> sulfide & sulfite (phsABC)	K08352	phsA; thiosulfate reductase / polysulfide reductase chain A	0	0	1.13903	0.331968	0	0	0.76226	0	0	2.512	0	1.0708	0	0	0
		K08353	phsB; thiosulfate reductase electron transport protein	0	0	0	0	0	0	0	0	0	0	0	0	0	0	0
		K08354	phsC; thiosulfate reductase cytochrome b subunit	0	0	0	0	0	0	0	0	0	0	0	0	0	0	0
	Sulfhydrogenase, (sulfide)n -> (sulfide)n-1	K17993	hydA; sulfhydrogenase subunit alpha	0	0	0	0	0	0	0	0	0	0	0	0	0	0	0
		K17994	hydD; sulfhydrogenase subunit delta	0	0	0	0	0	0	0	0	0	0	0	0	0	0	0
		K17995	hydG; sulfhydrogenase subunit gamma (sulfur reductase)	0	0	0	0	0	0	0	0	0	0	0	0	0	0	0
		K17996	hydB; sulfhydrogenase subunit beta (sulfur reductase)	0	0	0	0	0	0	0	0	0	0	0	0	0	0	0
	Sulfur disproportionation, sulfur -> sulfide & sulfite	K16952	sor; sulfur oxygenase/reductase [EC:1.13.11.55]	0	0	0	0	0	0	0	0	0	0	0	0	0	0	0
	Sulfur dioxygenase	K17725	ETHE1; sulfur dioxygenase	66.4898	60.9086	72.2354	75.7017	106.321	71.534	75.3298	111.861	109.461	85.618	74.6993	120.265	102.537	117.097	101.624
	Sulfite oxidation, sulfite -> sulfate (sorB, SUOX, soeABC)	K05301	sorB; sulfite dehydrogenase	0	0	0.847074	0	0	0	0	0.510234	0	0	0	0	0	0	0
		K00387	SUOX; sulfite oxidase [EC:1.8.3.1]	0	0	0	0	0	0	0	0	0	0.133344	0	0.229412	0	0	0
		K21307	soeA; sulfite dehydrogenase (quinone) subunit SoeA [EC:1.8.5.6]	29.3844	32.2773	31.8772	23.4962	18.0875	9.84906	16.0152	34.739	34.1713	27.6219	18.5104	18.7027	0	22.1241	0
		K21308	soeB; sulfite dehydrogenase (quinone) subunit SoeB	14.0198	12.5242	19.6125	19.2478	13.1152	9.1866	8.81162	29.299	24.3029	10.3168	7.57234	13.679	0	13.8985	0
		K21309	soeC; sulfite dehydrogenase (quinone) subunit SoeC	11.4065	17.2031	16.7257	14.3596	16.9318	5.86475	12.3792	19.2845	20.4223	15.5142	13.2158	12.7099	6.07293	15.0703	0
	Sulfide oxidation, sulfide -> sulfur (fccAB)	K17229	fccB; sulfide dehydrogenase [flavocytochrome c] flavoprotein chain	33.4574	20.4454	19.6426	20.5171	19.7198	10.2397	14.1564	27.0789	20.1486	17.4967	13.6101	22.4615	0	20.6694	5.77441
		K17230	fccA; cytochrome subunit of sulfide dehydrogenase	41.3236	32.98	60.2102	26.112	23.7508	20.8432	19.6238	57.292	61.0479	34.7676	27.1527	23.0512	19.9661	36.6146	36.6865
	DMSP biosynthesis, L-Met -> DMSP (DSYB or dsyB or mmtN)	MmtN	Met-methylating enzymes	0	0	0	0	0	0	0	0	0	0.13272	0	0	0	0	0
		DSYB	methylthiohydroxybutryrate	0.896229	0	0.398443	2.0199	1.66444	1.09236	1.67635	0	0.754505	4.56543	4.59247	0.449276	0	0	0
		DsyB	methylthiohydroxybutryrate	0.497066	0	0.871306	1.51327	0.709592	0.994713	1.62239	2.89075	2.49438	5.15136	5.31553	1.12805	0	0.83132	0
	DMSP demethylation, DMSP -> MMPA (dmdA)	DmdA	DMSP demethylase	57.6423	58.1505	78.6438	84.1369	44.9474	37.9984	56.5816	117.865	108.771	54.6201	52.1363	159.96	152.554	154.521	146.777
	DMSP demethylation, MMPA -> MeSH (dmdBCD or acuH)	DmdB	MMPA-CoA ligase	298.692	241.027	324.778	347.942	375.577	306.434	333.854	526.764	528.041	346.529	334.57	462.713	387.815	435.703	353.373
		DmdC	MMPA-CoA dehydrogenase	136.13	160.818	200.781	155.89	173.151	137.386	152.859	249.301	236.151	135.147	108.044	199.743	307.879	226.174	235.235
		DmdD	methylthioacryloyl-CoA hydratase	0	0	0	0	0	0	0	0	0	0	0	0	0	0	0
		AcuH	acryloyl-CoA hydratase	27.0296	25.7209	27.1918	34.3166	29.5771	15.0312	21.6553	33.1617	29.6435	29.2917	27.5395	18.4835	13.6359	14.5327	10.8325
	DMSP cleavage, DMSP -> DMS (ddds or alma1)	Alma1	DMSP lyase	0.831229	0	1.11648	0.666839	0	1.14303	1.97436	1.10477	0.847463	4.58417	5.50731	1.9671	0	1.77888	0
		DddD	DMSP lyase	0	0	1.14529	0.14172	0	0	0.387978	0	0.292815	0.51336	0	0.230267	0	0	0
		DddK	DMSP lyase	7.87512	12.7345	19.1409	16.3769	17.629	16.0803	17.3062	33.2356	4.73631	5.11383	13.2295	28.0399	38.8204	31.6068	49.7634
		DddL	DMSP lyase	0	0	0.310763	0.106085	0	0	0	0.536379	0.569066	0.497596	0.68148	0.456431	0	0.319997	0
		DddP	DMSP lyase	44.9299	52.1656	42.6002	50.7696	43.4099	30.2641	28.6742	40.407	44.8205	37.8233	32.7178	49.8097	31.33	49.7424	31.7843
		DddQ	DMSP lyase	14.9769	13.2519	15.3258	23.3709	26.5802	6.8144	11.331	17.8085	22.0412	11.0246	10.728	8.24516	0	7.41838	0
		DddW	DMSP lyase	0	0	0	0	0	0	0	0	0	0	0	0	0	0	0
		DddY	DMSP lyase	0	0	0	0	0	0	0	0	0	0.306696	0.47213	0.332902	0	0.403212	0
	DMS oxidation, DMS -> MeSH (dmoA)	DmoA	dimethylsulfide monooxgenase	0	0	0	0	0	0	0	0	0	0	0	0	0	0	0
	DMS oxidation, DMS -> DMSO (ddh or tmm)	K16964	ddhA; dimethylsulfide dehydrogenase subunit alpha [EC:1.8.2.4]	19.959	13.6136	10.4906	17.5553	20.5908	6.31577	6.39279	5.18184	7.05701	19.2379	25.1333	6.53491	0	7.83515	0
		K16965	ddhB; dimethylsulfide dehydrogenase subunit beta	14.8584	16.7828	12.3607	19.5927	17.147	3.52082	5.73174	8.3492	8.84043	10.1046	7.13845	6.76706	0	7.37114	0
		K16966	ddhC; dimethylsulfide dehydrogenase subunit gamma	0	0	0	0	0	0	0	0	0	0	0	0	0	0	0
		K18277	tmm; trimethylamine monooxygenase [EC:1.14.13.148]	12.1543	14.235	8.86071	10.7452	6.44517	19.2408	26.5666	37.0425	29.8487	14.1821	20.1137	63.8635	107.502	74.4212	125.001
	DMSO reduction, DMSO -> DMS (DMSOR)	K00184	dmsB; dimethyl sulfoxide reductase iron-sulfur subunit	0	0	0	0	0	0	0	0	0	0	0	0	0	0	0
		K00185	dmsC; dimethyl sulfoxide reductase membrane subunit	0	0	0	0	0	0	0	0	0	0	0	0	0	0	0
		K07306	dmsA; anaerobic dimethyl sulfoxide reductase subunit A [EC:1.8.5.3]	0	0	0	0	0	0	0.398791	0	0	1.36608	1.88581	0	0	0	0
		K07307	dmsB; anaerobic dimethyl sulfoxide reductase subunit B	0	0	0	0	0	0	0	0	0	0	0	0	0	0	0
		K07308	dmsC; anaerobic dimethyl sulfoxide reductase subunit C	0	0	0	0	0	0	0	0	0	0	0	0	0	0	0
		DorA	Dimethyl sulfoxide/trimethylamine N-oxide reductase	30.1344	24.1247	22.5401	26.8657	29.9002	20.7669	27.3197	47.5225	51.3775	30.819	26.1288	43.6485	10.9094	42.7874	14.1877
	MddA pathway, MeSH -> DMS (mddA)	MddA	MeSH S-methyltransferase	0.250655	0	1.03204	0.429918	0	0	0	0.429542	0.98799	0.168821	0	0	0	0	0
	MeSH oxidation, MeSH -> Formaldehyde (MTO)	MTO	MeSH oxidase	25.5722	24.6673	51.239	32.3028	23.2846	31.6946	37.8089	59.562	52.3591	31.0113	15.5406	41.4162	38.8188	48.2526	57.7032
Oxidative phosphorylation	F-type ATPase	K02111	ATPF1A, atpA; F-type H+/Na+-transporting ATPase subunit alpha [EC:7.1.2.2 7.2.2.1]	235.233	274.607	312.209	260.512	235.082	286.584	256.194	399.272	392.672	238.056	222.912	395.833	413.126	366.483	592.599
		K02112	ATPF1B, atpD; F-type H+/Na+-transporting ATPase subunit beta [EC:7.1.2.2 7.2.2.1]	109.309	175.16	184.356	210.003	133.345	207.769	177.998	297.334	394.192	191.935	195.813	325.9	426.291	318.005	378.894
		K02113	ATPF1D, atpH; F-type H+-transporting ATPase subunit delta	353.636	366.389	250.209	357.448	330.898	369.779	373.25	364.888	358.434	304.834	294.439	438.328	393.646	465.481	434.428
		K02114	ATPF1E, atpC; F-type H+-transporting ATPase subunit epsilon	217.676	188.028	196.094	205.85	172.679	245.806	233.515	299.901	296.501	202.349	212.953	273.321	281.575	268.637	315.918
		K02115	ATPF1G, atpG; F-type H+-transporting ATPase subunit gamma	227.399	186.22	163.257	248.943	181.339	235.208	234.134	268.934	300.275	166.24	126.259	259.504	195.679	274.76	268.59
		K02108	ATPF0A, atpB; F-type H+-transporting ATPase subunit a	242.634	251.392	231.8	294.803	265.48	194.874	214.398	361.233	363.561	265.852	249.457	381.927	394.849	362.851	311.487
		K02109	ATPF0B, atpF; F-type H+-transporting ATPase subunit b	357.367	348.423	309.18	336.904	340.015	408.17	373.145	432.442	420.397	354.044	384.482	487.357	481.111	490.09	518.651
		K02110	ATPF0C, atpE; F-type H+-transporting ATPase subunit c	221.486	217.85	221.137	241.449	180.268	212.786	247.294	364.156	373.459	233.602	204.094	280.424	475.412	294.234	430.368
	V/A-type ATPase	K02117	ATPVA, ntpA, atpA; V/A-type H+/Na+-transporting ATPase subunit A [EC:7.1.2.2 7.2.2.1]	7.95747	12.5641	10.5668	23.3981	23.6498	7.40624	9.41273	4.35756	6.35025	8.10697	7.67191	0	0	0	0
		K02118	ATPVB, ntpB, atpB; V/A-type H+/Na+-transporting ATPase subunit B	11.9188	14.028	12.2044	21.8713	23.2408	9.38636	10.7838	7.51955	5.532	11.5374	6.97437	0	0	0	0
		K02119	ATPVC, ntpC, atpC; V/A-type H+/Na+-transporting ATPase subunit C	20.7775	19.0485	19.1085	34.4012	46.1767	12.9358	12.4085	8.02351	9.63187	16.2578	19.4504	0.373572	0	0.29129	0
		K02120	ATPVD, ntpD, atpD; V/A-type H+/Na+-transporting ATPase subunit D	17.1786	14.5293	17.0678	36.6792	36.8119	9.75697	11.6848	8.4691	9.42315	12.6452	7.94037	0	0	0	0
		K02121	ATPVE, ntpE, atpE; V/A-type H+/Na+-transporting ATPase subunit E	7.27865	6.7266	7.03939	15.9002	20.4297	0.801901	0.642452	4.56434	3.90009	9.02941	10.8275	0	0	0	0
		K02122	ATPVF, ntpF, atpF; V/A-type H+/Na+-transporting ATPase subunit F	11.9804	9.00191	10.6374	25.8816	29.014	6.353	9.59711	8.87643	7.37059	9.01138	8.99664	0.290278	0	0.351259	0
		K02107	ATPVG, ahaH, atpH; V/A-type H+/Na+-transporting ATPase subunit G/H	17.1778	19.2501	17.3908	31.8916	30.143	6.97541	9.76199	6.5325	7.69117	11.4885	10.209	0.209475	0	0	0
		K02123	ATPVI, ntpI, atpI; V/A-type H+/Na+-transporting ATPase subunit I	13.0978	4.86622	9.95393	23.587	27.268	8.59153	11.1391	5.02338	6.25341	11.0493	11.5714	0	0	0	0
		K02124	ATPVK, ntpK, atpK; V/A-type H+/Na+-transporting ATPase subunit K	20.2361	22.1218	19.1286	33.9724	39.9853	11.4653	12.774	9.00734	9.71567	13.3694	16.2132	0.424	0	0.679869	0
	NADH-quinone oxidoreductase	K00330	nuoA; NADH-quinone oxidoreductase subunit A [EC:7.1.1.2]	226.892	250.968	147.471	257.439	210.187	161.274	169.963	230.388	219.243	226.085	226.133	282.323	300.275	265.176	382.66
		K00331	nuoB; NADH-quinone oxidoreductase subunit B [EC:7.1.1.2]	151.297	145.457	191.67	187.66	210.177	167.627	136.19	232.122	250.886	208.665	127.093	212.664	317.015	247.399	322.651
		K00332	nuoC; NADH-quinone oxidoreductase subunit C [EC:7.1.1.2]	22.0414	20.82	17.1094	22.9876	18.7854	5.45049	8.73371	12.0118	10.2281	14.5115	10.9822	9.92159	0	9.59576	0
		K00333	nuoD; NADH-quinone oxidoreductase subunit D [EC:7.1.1.2]	34.8177	44.5045	45.4814	86.4179	78.1242	19.6789	35.5797	61.0343	75.2217	39.8783	25.6312	83.635	80.6664	77.3431	134.431
		K13378	nuoCD; NADH-quinone oxidoreductase subunit C/D [EC:7.1.1.2]	0.355848	0	1.63231	0.899976	0	1.70382	1.41668	0.85084	0.7228	6.50983	7.3235	0.840118	0	0.468301	0
		K13380	nuoBCD; NADH-quinone oxidoreductase subunit B/C/D [EC:7.1.1.2]	0	0	0	0	0	0	0	0	0	0	0	0	0	0	0
		K00334	nuoE; NADH-quinone oxidoreductase subunit E [EC:7.1.1.2]	117.178	144.268	108.955	137.829	151.285	93.2018	94.6123	146.738	172.709	97.3315	91.5834	166.75	207.119	186.65	180.383
		K00335	nuoF; NADH-quinone oxidoreductase subunit F [EC:7.1.1.2]	32.3974	30.0154	24.2368	47.5824	48.5685	19.2309	33.4676	39.6856	33.0985	40.0333	23.1375	47.6482	56.9449	50.014	82.8799
		K00336	nuoG; NADH-quinone oxidoreductase subunit G [EC:7.1.1.2]	1.6691	0	2.00339	2.86703	1.98899	0	2.63569	4.71945	2.27335	8.00894	3.46297	1.53806	0	1.85495	0
		K00337	nuoH; NADH-quinone oxidoreductase subunit H [EC:7.1.1.2]	71.4833	91.8313	108.805	113.27	124.759	77.0082	57.4413	142.248	162.121	65.5188	147.72	158.348	219.958	137.171	201.559
		K00338	nuoI; NADH-quinone oxidoreductase subunit I [EC:7.1.1.2]	184.157	167.529	166.527	199.055	225.731	154.694	143.664	305.223	276.267	169.926	197.38	228.881	346.808	237.355	276.329
		K00339	nuoJ; NADH-quinone oxidoreductase subunit J [EC:7.1.1.2]	221.397	236.535	181.547	255.799	256.594	189.759	179.148	254.414	264.19	232.069	232.689	284.385	321.1	278.797	332.784
		K00340	nuoK; NADH-quinone oxidoreductase subunit K [EC:7.1.1.2]	255.586	233.863	190.113	291.596	294.466	246.861	238.911	250.706	250.365	232.797	244.355	251.153	325.935	248.413	274.887
		K00341	nuoL; NADH-quinone oxidoreductase subunit L [EC:7.1.1.2]	109.141	105.66	139.393	170.892	148.963	150.071	151.935	160.766	156.855	106.636	162.647	171.419	282.453	151.072	266.221
		K00342	nuoM; NADH-quinone oxidoreductase subunit M [EC:7.1.1.2]	73.3634	62.3132	52.3182	103.169	93.1941	31.095	47.578	86.7709	116.987	76.0749	70.62	121.389	155.27	100.286	122.312
		K15863	nuoLM; NADH-quinone oxidoreductase subunit L/M [EC:7.1.1.2]	0	0	0	0	0	0	0	0	0	0	0	0	0	0	0
		K00343	nuoN; NADH-quinone oxidoreductase subunit N [EC:7.1.1.2]	119.677	135.008	117.012	196.787	198.642	158.413	157.38	182.813	166.732	188.307	192.632	232.969	223.892	204.234	239.817
	NAD(P)H-quinone oxidoreductase	K05574	ndhC; NAD(P)H-quinone oxidoreductase subunit 3	5.7953	37.7555	6.52719	18.4525	19.6289	5.14007	4.84229	26.6214	28.1593	73	83.0824	44.3221	99.6858	43.7803	82.4786
		K05582	ndhK; NAD(P)H-quinone oxidoreductase subunit K	23.2461	32.3136	37.7969	4.25915	15.7605	58.7487	35.456	25.1637	30.73	69.7996	85.1591	41.1536	74.914	42.8503	89.5992
		K05581	ndhJ; NAD(P)H-quinone oxidoreductase subunit J	22.2431	17.7829	23.6645	17.7107	20.6043	52.7018	5.98532	24.2138	22.0251	66.1729	82.0681	35.8827	63.9265	34.1528	53.954
		K05579	ndhH; NAD(P)H-quinone oxidoreductase subunit H	26.5582	19.1796	36.2798	18.6423	21.824	78.6057	72.3781	29.8007	27.4547	74.9254	90.4388	44.0243	68.7408	40.2788	70.8122
		K05572	ndhA; NAD(P)H-quinone oxidoreductase subunit 1	22.1647	24.413	40.0656	19.8787	16.7596	74.5053	26.0039	27.6166	28.3997	20.2397	85.2399	40.6345	71.5903	41.9537	76.9728
		K05580	ndhI; NAD(P)H-quinone oxidoreductase subunit I	21.6377	45.2206	54.4839	19.7185	23.6796	77.3016	6.4506	30.3182	30.5648	53.5148	86.9951	43.0893	65.0138	43.3261	69.6235
		K05578	ndhG; NAD(P)H-quinone oxidoreductase subunit 6	22.2267	33.8449	37.5933	19.271	21.7093	41.1883	16.1738	23.2617	25.4687	74.1794	80.3036	40.9131	78.9695	40.4258	51.6493
		K05576	ndhE; NAD(P)H-quinone oxidoreductase subunit 4L	34.7766	24.0679	35.292	17.8188	21.2129	73.8889	63.3449	26.7552	29.4187	70.3021	83.6907	41.1501	73.5236	41.5711	58.832
		K05577	ndhF; NAD(P)H-quinone oxidoreductase subunit 5	0.610094	13.964	42.2211	18.4525	26.649	73.7148	70.7693	28.5836	28.7496	25.2556	85.0662	41.0521	83.7692	38.7639	71.5915
		K05575	ndhD; NAD(P)H-quinone oxidoreductase subunit 4	25.1081	21.2073	44.0793	33.4744	35.9185	50.2449	9.92042	49.5749	48.2539	87.9515	107.099	69.7024	137.994	61.8818	138.128
		K05573	ndhB; NAD(P)H-quinone oxidoreductase subunit 2	2.18118	0	5.55837	16.7885	19.2914	5.0481	58.9968	26.8022	28.266	68.3129	81.7888	39.5347	57.5618	38.7386	62.7207
		K05583	ndhL; NAD(P)H-quinone oxidoreductase subunit L, non-essential components	19.4427	34.8707	20.919	15.4497	12.6908	57.5606	57.5472	22.5643	23.1704	67.934	79.7264	37.4226	63.724	35.4118	70.7405
		K05584	ndhM; NAD(P)H-quinone oxidoreductase subunit M, non-essential components	29.4506	31.3649	6.48527	19.0482	22.0499	74.2709	5.15434	26.7619	24.5568	67.5907	81.1367	42.0554	82.25	44.2703	78.3333
		K05585	ndhN; NAD(P)H-quinone oxidoreductase subunit N, non-essential components	34.4204	34.9042	35.2467	15.5448	21.6948	74.5407	70.3906	25.8369	29.4394	67.9865	83.5482	41.1474	84.6954	40.3018	59.4541
	Succinate dehydrogenase (ubiquinone)	K00241	sdhC, frdC; succinate dehydrogenase / fumarate reductase, cytochrome b subunit	166.1	155.176	136.098	170.15	151.907	109.164	129.669	132.755	131.976	103.53	85.39	148.589	91.0971	152.507	113.936
		K00242	sdhD, frdD; succinate dehydrogenase / fumarate reductase, membrane anchor subunit	76.5588	67.2359	75.0753	77.5588	70.3505	75.3644	72.3469	109.145	117.065	73.8296	66.1368	87.4455	68.5662	109.059	112.337
		K18859	sdhD, frdD; succinate dehydrogenase / fumarate reductase, subunit D	0	0	0	0	0	0	0	0	0	0	0	0	0	0	0
		K18860	sdhD, frdD; putative succinate dehydrogenase / fumarate reductase, subunit D	0	0	0	0	0	0	0	0	0	0	0	0	0	0	0
		K00239	sdhA, frdA; succinate dehydrogenase / fumarate reductase, flavoprotein subunit [EC:1.3.5.1 1.3.5.4]	61.4589	60.6089	76.2752	102.022	96.3434	70.3908	78.2813	158.296	136.628	71.2268	48.4435	106.66	71.4634	124.85	140.901
		K00240	sdhB, frdB; succinate dehydrogenase / fumarate reductase, iron-sulfur subunit [EC:1.3.5.1 1.3.5.4]	375.946	342.534	391.21	404.003	437.699	355.907	347.672	522.197	511.663	271.983	286.855	457.536	503.402	456.202	554.255
	Cytochrome c oxidase, cbb3-type	K00404	ccoN; cytochrome c oxidase cbb3-type subunit I	0	0	19.7233	0.475176	0	0	0.185203	1.96952	0.982676	0	0	0	0	0	0
		K00405	ccoO; cytochrome c oxidase cbb3-type subunit II	0.359835	0	22.3688	1.07408	0	0	0.165294	1.73668	1.60265	0.503775	0	0	0	0	0
		K15862	ccoNO; cytochrome c oxidase cbb3-type subunit I/II (ccoNO can replace the combination of ccoN and ccoO)	0	0	0	0	0	0	0	0	0	0	0	0	0	0	0
		K00407	ccoQ; cytochrome c oxidase cbb3-type subunit IV	0.357241	0	1.70825	1.08135	0.357274	0	0.230658	1.44237	2.20202	0.394255	0	0	0	0	0
		K00406	ccoP; cytochrome c oxidase cbb3-type subunit III	1.30523	0	22.0526	2.4718	2.08951	0	2.90761	4.74423	4.89067	3.468	5.22005	0.436035	0	0.526927	0
	Cytochrome bd ubiquinol oxidase	K00425	cydA; cytochrome bd ubiquinol oxidase subunit I	6.11136	3.57496	57.5185	6.20658	4.61968	3.45211	2.42989	12.9151	11.4957	4.6045	4.13058	1.43698	0	1.40269	0
		K00426	cydB; cytochrome bd ubiquinol oxidase subunit II	4.60794	2.69884	57.1038	5.67946	3.32045	2.56665	2.97362	8.48551	7.40584	3.96433	0.414924	1.64867	0	1.33089	0
		K00424	cydX; cytochrome bd-I ubiquinol oxidase subunit X	0.847589	1.14051	3.4351	0.811605	0	0.307363	0.523633	1.02751	1.49032	0.519683	0	0	0	0	0
		K22501	appX; cytochrome bd-II ubiquinol oxidase subunit AppX	0	0	0	0	0	0	0	0	0	0	0	0	0	0	0
	Cytochrome o ubiquinol oxidase	K02300	cyoD; cytochrome o ubiquinol oxidase subunit IV	0.571361	0.773297	11.4211	0.389636	0	0	0.232906	2.56474	2.18232	0.725143	0.5262	0	0	0	0
		K02299	cyoC; cytochrome o ubiquinol oxidase subunit III	0.299493	0	11.3805	0.331447	0	0	0.242792	2.48424	2.08398	0.652799	0	0	0	0	0
		K02298	cyoB; cytochrome o ubiquinol oxidase subunit I [EC:7.1.1.3]	0	0	11.8613	0.272462	0	0	0.212201	0.72247	1.18299	0.139222	0	0	0	0	0
		K02297	K02297 cyoA; cytochrome o ubiquinol oxidase subunit II [EC:7.1.1.3]	0.109146	0	12.8726	0.353042	0	0	0	1.44145	2.3243	0.747534	0	0	0	0	0
	Cytochrome c oxidase, prokaryotes, aa3-type	K02275	coxB, ctaC; cytochrome c oxidase subunit II [EC:1.9.3.1]	199.928	214.823	211.392	236.321	216.989	217.883	236.194	342.49	373.838	231.762	196.167	319.619	287.016	321.212	263.152
		K02274	coxA, ctaD; cytochrome c oxidase subunit I [EC:1.9.3.1]	89.0642	73.1319	125.939	84.0416	85.3012	116.613	120.198	161.175	188.256	129.619	68.3526	163.319	169.206	137.917	243.708
		K02276	coxC, ctaE; cytochrome c oxidase subunit III [EC:1.9.3.1]	231.995	232.985	313.371	252.244	256.208	272.123	258.127	372.572	358.603	241.498	225.611	336.548	337.288	342.072	299.7
		K15408	coxAC; cytochrome c oxidase subunit I+III [EC:1.9.3.1]	0	0	16.4854	0.31032	0	0	0	0.543062	0.573569	0.369729	0	0	0	0	0
		K02277	coxD, ctaF; cytochrome c oxidase subunit IV [EC:1.9.3.1] (non-essential)	106.336	111.33	58.3928	121.092	119.694	92.7694	94.535	79.3905	77.8754	77.7774	79.7016	111.379	121.045	109.441	109.871
	Cytochrome aa3-600 menaquinol oxidase	K02829	qoxD; cytochrome aa3-600 menaquinol oxidase subunit IV [EC:7.1.1.5]	0	0	0	0	0	0	0	0	0	0	0	0	0	0	0
		K02828	qoxC; cytochrome aa3-600 menaquinol oxidase subunit III [EC:7.1.1.5]	0	0	0	0	0	0	0	0	0	0	0	0	0	0	0
		K02827	qoxB; cytochrome aa3-600 menaquinol oxidase subunit I [EC:7.1.1.5]	0	0	0	0	0	0	0	0	0	0	0	0	0	0	0
		K02826	qoxA; cytochrome aa3-600 menaquinol oxidase subunit II [EC:7.1.1.5]	0	0	0	0	0	0	0	0	0	0	0	0	0	0	0
	Cytochrome bc1 complex	K00410	fbcH; ubiquinol-cytochrome c reductase cytochrome b/c1 subunit	0.69168	0	0.912666	0.465907	0	0	0.45508	1.12411	1.09799	0	0	0.455928	0	0	0
		K00411	UQCRFS1, RIP1, petA; ubiquinol-cytochrome c reductase iron-sulfur subunit [EC:7.1.1.8]	217.3	258.987	262.871	232.288	215.705	211.862	175.377	358.924	392.124	181.518	187.48	304.843	404.041	305.444	405.848
		K00412	CYTB, petB; ubiquinol-cytochrome c reductase cytochrome b subunit	131.028	108.731	135.018	150.6	133.726	144.938	136.089	296.12	307.783	145.743	160.786	263.08	348.502	262.506	268.366
		K00413	CYC1, CYT1, petC; ubiquinol-cytochrome c reductase cytochrome c1 subunit	306.776	348.073	299.116	309.822	320.386	310.358	249.257	425.141	411.84	258.409	257.672	389.297	446.24	369.42	428.797
		K00414	QCR1, UQCRC1; ubiquinol-cytochrome c reductase core subunit 1	0	0	0	0	0	0	0	0	0	0	0	0	0	0	0
		K00415	QCR2, UQCRC2; ubiquinol-cytochrome c reductase core subunit 2	0	0	0	0	0	0	0	0	0	0	0	0	0	0	0
		K00416	QCR6, UQCRH; ubiquinol-cytochrome c reductase subunit 6	1.01261	1.38202	0.519146	0.600158	0.803822	0	0	0	0	0.241558	0	0	0	0	0
		K00417	QCR7, UQCRB; ubiquinol-cytochrome c reductase subunit 7	0.711225	0.835817	0.263489	0.669535	0.739312	0	0	0	0	0.274804	0	0	0	0	0
		K00418	QCR8, UQCRQ; ubiquinol-cytochrome c reductase subunit 8	0	0	0	0	0	0	0	0	0	0.0946893	0	0	0	0	0
		K00419	QCR9, UCRC; ubiquinol-cytochrome c reductase subunit 9	0.817875	0.887507	0.156483	0.224638	0	0	0	0	0	0	0	0	0	0	0
		K00420	QCR10, UQCR; ubiquinol-cytochrome c reductase subunit 10	0	0	0	0	0	0	0	0	0	0	0	0	0	0	0
Secretion system	Type I Secretion	K12340	tolC; outer membrane protein	81.3333	73.5447	75.4838	91.4276	59.2959	77.1673	95.326	123.465	137.641	73.7915	48.7512	152.122	29.6947	136.101	55.6585
		K11003	HlyD; membrane fusion protein, hemolysin D	0	0	0	0	0	0	0	0	0	0	0	0	0	0	0
		K11004	HylB; ABC transpoter, ATP-binding cassette, subfamily B, bacterial HlyB	0	0	0	0	0	0	0	0	0	0.206545	0	0	0	0	0
	Type III Secretion	K03221	yscF; type III secretion protein F	0	0	0	0	0	0	0	0	0	0	0	0	0	0	0
		K04056	yscO; type III secretion protein O	0	0	0	0	0	0	0	0	0	0	0	0	0	0	0
		K04057	yscP; type III secretion protein P	0	0	0	0	0	0	0	0	0	0	0	0	0	0	0
		K04059	yscX; type III secretion protein X	0	0	0	0	0	0	0	0	0	0	0	0	0	0	0
		K03219	yscC; type III secretion protein C	0	0	0	0	0	0	0	0	0	0	0	0	0	0	0
		K04058	yscW; type III secretion protein W	0	0	0	0	0	0	0	0	0	0	0	0	0	0	0
		K03222	yscJ; type III secretion protein J	0	0	0	0	0	0	0	0	0	0	0	0	0	0	0
		K03226	yscR; type III secretion protein R	0	0	0	0	0	0	0	0	0	0	0	0	0	0	0
		K03227	yscS; type III secretion protein S	0	0	0	0	0	0	0	0	0	0	0	0	0	0	0
		K03228	yscT; type III secretion protein T	0	0	0	0	0	0	0	0	0	0	0	0	0	0	0
		K03229	yscU; type III secretion protein U	0	0	0	0	0	0	0	0	0	0	0	0	0	0	0
		K03230	yscV; type III secretion protein V	0	0	0	0	0	0	0	0	0	0	0	0	0	0	0
		K03224	yscN; type III secretion protein N	0	0	0	0	0	0	0	0	0	0	0	0	0	0	0
		K03225	yscQ; type III secretion protein Q	0	0	0	0	0	0	0.0636576	0	0	0	0	0	0	0	0
		K03223	yscL; type III secretion protein L	0	0	0	0	0	0	0	0	0	0	0	0	0	0	0
	Type II Secretion	K02453	gspD; general secretion pathway protein D	32.3103	19.6665	43.6119	33.9349	22.0148	35.8376	41.4381	82.7307	82.6889	37.412	26.4585	46.4879	14.0183	46.6111	19.4826
		K02465	gspS; general secretion pathway protein S	0	0	0	0	0	0	0	0	0	0	0	0	0	0	0
		K02452	gspC; general secretion pathway protein C	11.0673	6.08278	33.2319	12.6061	7.87315	20.0204	23.8858	25.8934	22.5471	18.5468	12.8054	25.4821	22.2614	25.0621	9.32214
		K02455	gspF; general secretion pathway protein F	1.56569	1.74297	21.1454	2.94642	0	0.956316	2.59121	4.85981	3.47837	4.60858	0	2.9963	0	2.779	0
		K02456	gspG; general secretion pathway protein G	44.2972	38.1851	50.5451	50.922	45.7322	55.8003	59.657	83.341	90.6404	51.4774	44.0548	63.5155	38.9176	60.9592	60.1276
		K02457	gspH; general secretion pathway protein H	5.49633	1.93902	28.4773	6.37791	5.00342	2.75299	5.52932	9.64267	10.2758	7.23104	9.92444	4.73925	0	6.69389	0
		K02458	gspI; general secretion pathway protein I	24.0535	22.9865	31.9125	18.7617	14.7944	12.5023	23.1975	21.8427	18.0903	12.2682	7.7671	15.4679	32.2621	13.4329	8.814
		K02459	gspJ; general secretion pathway protein J	34.3141	29.5496	42.8012	40.6905	35.1289	50.2256	52.9849	78.4207	72.6329	44.2958	36.6413	51.6426	30.8393	50.2196	35.7615
		K02460	gspK; general secretion pathway protein K	47.7136	41.7444	49.2524	48.0142	47.3618	59.5385	67.14	75.8973	78.5357	48.3606	48.0968	56.2625	42.8465	60.3772	41.2362
		K02461	gspL; general secretion pathway protein L	6.39191	0	31.8626	5.67147	0	3.39358	5.96905	6.85645	7.36777	7.6494	4.44392	6.22989	0	6.89612	0
		K02462	gspM; general secretion pathway protein M	2.49637	1.41066	24.854	4.86149	2.33567	3.54064	5.54781	8.08249	6.90661	8.76262	7.6981	5.17334	3.54095	5.85848	0
		K02454	gspE; general secretion pathway protein E	5.13698	0	32.6735	13.0113	5.85712	1.32356	6.22259	7.44891	9.57259	9.42476	3.4336	5.86031	0	7.88339	0
		K02464	gspO; general secretion pathway protein O	0	0	0	0	0	0	0	0	0	0	0	0	0	0	0
	Type IV Secretion	K03149	virB1; type IV secretion system protein VirB1	157.151	142.822	199.437	186.29	148.412	238.912	231.975	230.519	240.397	202.721	202.572	256.775	173.627	282.738	281.565
		K03197	virB2; type IV secretion system protein VirB27	0	0	1.33598	0.528899	0.983032	0.369566	0.208361	0.50053	0.453107	0.260166	0	0	0	0.108154	0
		K03198	virB3; type IV secretion system protein VirB3	0	0	0.672571	0.472756	0	0	0.265172	0	0	0.0667598	0	0	0	0	0
		K03200	virB5; type IV secretion system protein VirB5	0	0	0.280069	0.412622	1.10669	0	0.115249	0	0	0	0	0	0	0	0
		K03202	virB7; type IV secretion system protein VirB7	0	0	0	0	0	0	0	0	0	0	0	0	0	0	0
		K03204	virB9; type IV secretion system protein VirB9	0	0	0.894974	0.32407	0	0	0	0.660574	0.451584	0	0	0	0	0	0
		K03201	virB6; type IV secretion system protein VirB6	0	0	1.43664	0.446453	0.643645	0	0	0.706813	0.678411	0.219181	0	0	0	0	0
		K03203	virB8; type IV secretion system protein VirB8	0	0	1.30289	0.275914	0.891223	0	0.218039	0.530132	0.628708	0	0	0	0	0	0
		K03195	virB10; type IV secretion system protein VirB10	0	0	1.1044	0.675246	0.651119	0	0.0965378	0	0	0	0	0	0	0	0
		K03199	virB4; type IV secretion system protein VirB4	0	0	0.905694	0.450082	0.688072	0	0	0	0.53267	0	0	0	0	0	0
		K03196	virB11; type IV secretion system protein VirB11	0	0	1.28469	0.628161	0	0	0	0	0	0	0	0	0	0	0
		K03205	virD4; type IV secretion system protein VirD4	3.53084	4.36972	9.7278	5.46087	8.05034	3.60927	2.86403	4.30871	3.76041	1.6432	1.58344	0	0	0	0
	Type VI Secretion	K11904	vgrG; type VI secretion system secreted protein VgrG	1.87014	1.11001	2.86037	4.12499	3.27053	5.00486	8.03832	4.29388	10.9168	9.18474	7.31452	10.3046	0	8.40069	4.84045
		K11903	hcp; type VI secretion system secreted protein Hcp	0.569739	0.507994	1.62974	1.82962	0.775667	1.85467	2.43116	2.16939	2.13973	4.63039	4.04913	4.26784	0	3.65835	0
		K11906	lip; type VI secretion system protein Lip	0.609173	0	0	0.542886	0	0	0	0.956424	1.25428	0.286264	0	0	0	0	0
		K11891	icmF; type VI secretion system protein IcmF	0.685431	0.404178	0.993198	2.2729	1.85508	1.73002	3.16068	2.8608	2.27555	7.0877	7.71892	4.27697	0	3.77882	0
		K11892	dotU; type VI secretion system protein DotU	0.423237	0	0	0.449227	0	0	0.145952	0.848693	0.862482	0.124414	0	0.277189	0	0.212733	0
		K11907	clpV; type VI secretion system protein ClpV	0.192202	0	0	0.605345	0	0	0.147961	0.955508	0.768812	1.92967	0	1.62475	0	0.653154	0
		K11912	ppkA; serine/threonine-protein kinase PpkA	0	0	0	0	0	0	0	1.08511	1.20885	0	0	0	0	0	0
		K11913	fha1; type VI secretion system protein Fha1	0	0	0	0	0	0	0	0	0	0	0	0	0	0	0
		K11915	pppA; serine/threonine protein phosphatase PppA	0	0	0	0	0	0	0	0	0	0	0	0	0	0	0
	Sec-SRP	K03072	secD; preprotein translocase subunit SecD	49.7946	38.2409	67.5176	72.3417	44.7747	50.5214	68.043	113.858	126.328	57.0343	33.0054	107.497	93.6102	118.361	63.1349
		K03074	secF; preprotein translocase subunit SecF	72.153	49.7845	61.5	82.7896	55.9758	74.9057	82.6548	122.039	98.2477	69.5679	72.1853	133.803	66.0693	137.779	96.2467
		K12257	secDF; SecD/SecF fusion protein	15.8705	14.7264	15.9567	22.9266	12.5404	7.21063	16.8414	7.76613	9.58401	7.47875	2.73543	28.9047	0	30.2712	0
		K03073	secE; preprotein translocase subunit SecE	235.451	251.089	219.328	232.799	171.952	262.659	279.546	308.147	277.111	223.619	181.247	316.563	276.819	317.099	371.526
		K03075	secG; preprotein translocase subunit SecG	275.991	268.66	233.284	261.577	260.102	305.154	296.893	338.398	338.261	252.628	251.662	374.993	373.719	359.989	337.279
		K03076	secY; preprotein translocase subunit SecY	293.088	282.083	281.501	328.664	269.488	279.303	340.257	395.076	419.16	283.151	271.176	420.617	329.494	406.512	324.62
		K03210	yajC; preprotein translocase subunit YajC	284.097	258.792	176.794	293.115	274.364	246.889	245.462	275.811	276.136	188.539	177.019	333.157	263.111	330.655	252.618
		K03217	yidC; preprotein translocase subunit YidC	327.702	385.982	287.772	378.843	393.718	308.693	306.365	452.25	462.813	308.223	340.844	457.462	458.974	436.182	471.703
		K03070	secA; preprotein translocase subunit SecG	402.904	324.731	330.158	404.512	264.733	368.187	440.685	472.461	441.177	351.108	271.526	515.729	440.543	505.718	358.571
		K13301	secM; preprotein translocase subunit SecM	0	0	0	0	0	0	0	0	0	0	0	0	0	0	0
		K03110	ftsY; fused signal recognition particle receptor	133.191	132.303	168.594	152.219	153.825	132.148	136.202	150.568	127.173	167.149	155.438	230.281	200.847	241.996	219.589
		K03071	secB; preprotein translocase subunit SecB	111.014	61.8244	83.4506	131.621	70.0893	82.8091	114.029	90.6976	85.4571	101.365	79.948	177.291	79.8132	181.333	44.2879
		K03106	ffh; signal recognition particle subunit Ffh	166.895	161.477	210.288	231.285	205.26	172.601	230.982	252.396	286.643	190.603	208.73	267.526	345.86	321.232	316.511
	Twin arginine targeting	K03116	tatA; sec-independent protein translocase protein TatA	323.863	323.897	221.458	358.878	298.683	350.358	347.58	327.394	336.663	311.028	314.28	404.462	369.772	407.619	392.931
		K03117	tatB; sec-independent protein translocase protein TatB	56.8388	37.5401	58.1326	51.9743	41.5547	36.5112	37.6877	57.3635	57.8831	51.6019	40.8211	48.6818	17.154	51.1805	18.748
		K03118	tatC; sec-independent protein translocase protein TatC	446.226	438.337	268.085	467.122	426.333	419.71	413.572	391.747	397.465	380.735	376.706	433.653	422.404	433.426	413.753
		K03425	tatE; sec-independent protein translocase protein TatE	0	0	0	0	0	0	0	0	0	0	0	0	0	0	0
	Type Vabc Secretion for Va, Vb and Vc	K11028	vacA; Type Va, vacuolating cytotoxin	0	0	0	0	0	0	0	0	0	0	0	0	0	0	0
		K11017	shlB; Type Vb, hemolysin activation/secretion protein	0	0	0	0	0	0	0	0	0	0	0	0	0	0	0
		K11016	shlA; Type Vb, hemolysin	0	0	0	0	0	0	0	0	0	0	0	0	0	0	0
		K12341	yadA; Type Vc, adhesin YadA	0	0	0	0	0	0	0	0	0	0	0	0	0	0	0
		K12342	yadBC; Type Vc, adhesin YadB/C	0	0	0	0	0	0	0	0	0	0	0	0	0	0	0
Other	Bacterial chemotaxis	K03406	mcp; methyl-accepting chemotaxis protein	30.2362	21.9282	373.02	51.3118	38.9962	16.4942	19.9128	84.6993	83.5333	50.678	45.7881	25.8174	17.8604	24.8699	22.8939
		K05874	tsr; methyl-accepting chemotaxis protein I, serine sensor receptor	0	0	0	0	0	0	0	0	0	0	0	0	0	0	0
		K05875	tar; methyl-accepting chemotaxis protein II, aspartate sensor receptor	0	0	0	0	0	0	0	0	0	0	0	0	0	0	0
		K05876	trg; methyl-accepting chemotaxis protein III, ribose and galactose sensor receptor	0	0	0	0	0	0	0	0	0	0	0	0	0	0	0
		K05877	tap; methyl-accepting chemotaxis protein IV, peptide sensor receptor	0	0	0	0	0	0	0	0	0	0	0	0	0	0	0
		K03776	aer; aerotaxis receptor	0.0947666	0	16.3358	0.137324	0	0	0.191541	0.975014	0.84903	0.307601	0	0	0	0	0
		K10108	malE; maltose/maltodextrin transport system substrate-binding protein	0	0	0	0	0	0	0	0	0	0	0	0	0	0	0
		K10439	rbsB; ribose transport system substrate-binding protein	3.62585	7.74583	3.47218	22.2475	34.7549	16.0406	15.4792	25.2963	43.5123	28.8051	29.8718	68.8994	100.873	33.6675	87.4381
		K10540	mglB; methyl-galactoside transport system substrate-binding protein	0	0	0	0	0	0	0	0	0	0	0	0	0	0	0
		K12368	dppA; dipeptide transport system substrate-binding protein	0	0	0	0	0	0	0	0	0	0	0	0	0	0	0
		K03407	cheA; two-component system, chemotaxis family, sensor kinase CheA [EC:2.7.13.3]	3.0501	0	32.345	10.2645	5.28682	0	1.37272	7.76691	7.67111	10.0138	6.65357	5.78326	0	5.20222	0
		K03408	cheW; purine-binding chemotaxis protein CheW	2.68482	1.20642	32.9069	8.3357	5.81508	1.03626	1.80548	10.3885	8.87121	11.8722	10.9416	4.95345	0	5.09956	0
		K03413	cheY; two-component system, chemotaxis family, chemotaxis protein CheY	4.4562	2.4599	32.8056	10.7339	7.79275	78.9563	70.2887	22.1444	18.7527	26.3755	25.8241	2.17655	91.2523	4.87297	99.4207
		K03410	cheC; chemotaxis protein CheC	0.604401	0	29.8329	0.608988	0	0	0	2.40846	1.7441	1.00095	0	0	0	0	0
		K03414	cheZ; chemotaxis protein CheZ	2.12836	1.73421	20.959	2.4652	2.34733	0.592991	1.7984	3.38242	3.59603	2.72955	2.05822	0	0	0	0
		K03409	cheX; chemotaxis protein CheX	0.807384	0	21.1575	1.34584	0	0	0.37581	2.97732	2.41152	1.17309	0	0	0	0.15683	0
		K03412	cheB; two-component system, chemotaxis family, protein-glutamate methylesterase/glutaminase [EC:3.1.1.61 3.5.1.44]	3.43124	1.28131	37.7057	8.68564	9.41769	1.33635	2.17045	9.62441	8.93758	13.3435	9.68424	7.55388	0	6.84788	0
		K13924	cheBR; two-component system, chemotaxis family, CheB/CheR fusion protein [EC:2.1.1.80 3.1.1.61]	0	0	0	0	0	0	0	0	0	0.614902	0	0.39662	0	0.435311	0
		K03415	cheV; two-component system, chemotaxis family, chemotaxis protein CheV	0.47584	0	32.3715	0.800203	0	0	0.320543	3.55167	5.00698	1.58881	0	0	0	0.51879	0
		K03411	cheD; chemotaxis protein CheD [EC:3.5.1.44]	0.664393	0	13.0843	2.02649	1.36471	0	0.485664	2.67222	2.59966	0.806488	0	0.653623	0	0.572461	0
		K00575	cheR; chemotaxis protein methyltransferase CheR [EC:2.1.1.80]	1.16631	0	33.9088	8.96654	4.777	0.691657	2.05782	8.84808	6.19325	6.47483	8.99824	6.49465	0	5.59327	0
		K02410	fliG; flagellar motor switch protein FliG	50.9302	35.3443	88.8203	76.9325	54.3754	55.6772	72.731	65.0335	72.1105	66.5527	63.7169	76.7038	19.1344	80.3129	16.6184
		K02416	fliM; flagellar motor switch protein FliM	19.9545	9.93484	49.9388	35.3161	13.3959	17.0072	31.7742	36.958	33.9194	38.6307	29.5774	34.4189	6.12212	35.9948	5.97029
		K02417	fliNY, fliN; flagellar motor switch protein FliN/FliY	28.8196	17.5636	52.6663	49.0631	32.7779	23.562	35.6691	43.5535	43.3494	62.6908	58.2609	47.0757	8.82947	47.7138	0
		K02556	motA; chemotaxis protein MotA	56.8706	46.0545	83.0098	90.6553	74.6323	57.7538	77.932	58.2362	56.2258	76.4917	57.3859	78.0689	10.7978	71.6569	29.0511
		K02557	motB; chemotaxis protein MotB	54.0216	40.8697	84.7775	71.0906	39.6277	46.1065	81.6472	69.388	68.1273	70.2443	61.7206	104.737	26.076	104.545	16.4847
	Flagellar assembly	K02402	flhC; flagellar transcriptional activator FlhC	0.142757	0	4.6528	0.157171	0	0	0.25833	2.54654	2.22819	0.703921	0.536501	0	0	0	0
		K02403	flhD; flagellar transcriptional activator FlhD	0.111649	0	4.45687	0.223151	0	0	0.111043	1.65906	2.18692	0.283231	0.718791	0	0	0	0
		K02398	flgM; negative regulator of flagellin synthesis FlgM	20.2563	15.4831	47.8031	29.9466	56.7634	13.3211	24.4633	35.4511	33.4244	28.1214	21.9727	31.7277	0	31.9984	0
		K02405	fliA; RNA polymerase sigma factor for flagellar operon FliA	13.5733	1.20525	36.962	24.9989	11.4061	8.25214	19.5595	25.1738	24.4881	31.2055	22.3911	26.5061	0	20.8638	0
		K02406	fliC; flagellin	70.2122	39.4613	208.183	138.112	74.7428	55.4391	126.393	101.669	104.573	165.457	107.675	162.271	24.4533	159.02	28.1356
		K02407	fliD; flagellar hook-associated protein 2	19.487	9.01344	40.9405	26.5719	15.3286	10.3082	26.2448	26.9104	27.8779	33.3587	20.7215	32.212	0	30.749	4.64336
		K02397	flgL; flagellar hook-associated protein 3 FlgL	6.23835	0.469619	25.7935	13.6834	9.21433	7.86374	12.8892	17.1593	17.7684	17.0673	7.96143	13.7515	0	16.2583	0
		K02396	flgK; flagellar hook-associated protein 1 FlgK	21.6492	10.3354	49.0368	32.6449	15.4034	15.93	28.9274	32.8878	34.1141	37.4132	26.3268	33.6052	7.3484	32.8128	0
		K02414	fliK; flagellar hook-length control protein FliK	7.60405	3.30885	29.5336	10.9158	5.06692	7.8021	12.1713	11.4416	11.0922	15.853	8.92051	15.8282	0	16.2645	0
		K02389	flgD; flagellar basal-body rod modification protein FlgD	27.7068	18.2371	66.0479	39.0176	28.7808	28.2262	40.3858	50.6989	46.3359	44.4473	41.6911	46.4445	31.7234	47.7061	11.0806
		K02390	flgE; flagellar hook protein FlgE	20.1983	8.92198	57.143	34.2203	14.2582	16.3165	33.5314	35.6319	31.9136	40.329	24.3202	42.218	0	37.7382	7.57326
		K02391	flgF; flagellar basal-body rod protein FlgF	1.79316	0.872407	22.2016	2.46867	0.729254	0.778584	3.65581	4.27557	2.54596	6.23245	3.84826	2.4505	0	3.02762	0
		K02392	flgG; flagellar basal-body rod protein FlgG	10.371	8.80915	37.5184	22.7152	7.77243	3.88722	17.2385	19.2631	18.2753	18.8773	17.7524	24.2772	0	22.9261	0
		K02393	flgH; flagellar L-ring protein precursor FlgH	28.3494	19.5936	65.9814	34.6306	26.1061	24.3235	37.8321	43.0969	45.6328	41.0504	34.8693	44.9568	7.77991	40.3985	19.4055
		K02394	flgI; flagellar P-ring protein precursor FlgI	34.8873	22.7862	73.3328	42.2536	26.838	30.8161	44.4272	53.6022	60.1044	48.3241	41.9704	54.1502	27.6476	47.6669	15.5229
		K02387	flgB; flagellar basal-body rod protein FlgB	24.8022	17.4763	52.0063	30.9105	20.3771	14.6398	30.0732	34.4766	37.729	36.0362	23.5946	34.4625	10.0799	36.9966	0
		K02388	flgC; flagellar basal-body rod protein FlgC	26.617	22.0224	88.7479	37.48	25.1229	26.8934	37.15	44.5457	47.1674	41.7039	35.5583	42.1504	4.48394	41.9534	21.1737
		K02408	fliE; flagellar hook-basal body complex protein FliE	24.2674	14.1123	51.7933	33.0884	19.6673	24.1129	29.7522	37.4188	38.8919	37.2015	32.244	37.5901	3.88055	38.8846	3.36935
		K02409	fliF; flagellar M-ring protein FliF	25.2023	15.4624	75.1787	39.1746	22.9578	23.2729	37.2093	47.7528	45.8746	41.0548	38.4994	44.218	0	46.6866	0
		K02410	fliG; flagellar motor switch protein FliG	50.9302	35.3443	88.8203	76.9325	54.3754	55.6772	72.731	65.0335	72.1105	66.5527	63.7169	76.7038	19.1344	80.3129	16.6184
		K02416	fliM; flagellar motor switch protein FliM	19.9545	9.93484	49.9388	35.3161	13.3959	17.0072	31.7742	36.958	33.9194	38.6307	29.5774	34.4189	6.12212	35.9948	5.97029
		K02417	fliNY, fliN; flagellar motor switch protein FliN/FliY	28.8196	17.5636	52.6663	49.0631	32.7779	23.562	35.6691	43.5535	43.3494	62.6908	58.2609	47.0757	8.82947	47.7138	0
		K02400	flhA; flagellar biosynthesis protein FlhA	5.56625	2.40365	28.8004	15.4609	7.45939	3.98522	12.0939	18.5784	13.9703	18.1879	12.8878	12.8922	0	15.789	0
		K02401	flhB; flagellar biosynthetic protein FlhB	5.15071	0.704935	24.4825	12.8653	5.50233	3.78563	11.3397	12.5238	11.2815	20.6774	12.9565	12.6638	0	10.8842	0
		K02411	fliH; flagellar assembly protein FliH	2.7002	0.418351	23.7535	7.33615	4.7111	1.5948	4.59881	8.66447	5.73691	7.54114	5.3815	4.76458	0	6.32911	0
		K02412	fliI; flagellum-specific ATP synthase [EC:7.4.2.8]	2.11646	0.985001	20.968	6.69645	3.44317	1.49	5.40192	3.53124	2.7802	10.5433	7.06227	2.07308	0	2.52484	0
		K02418	fliOZ, fliO; flagellar protein FliO/FliZ	10.075	5.91289	35.0826	20.6183	13.5523	15.7127	21.1916	21.7615	21.2838	28.1191	24.2089	23.689	0	20.2693	0
		K02419	fliP; flagellar biosynthetic protein FliP	16.0551	9.24062	40.0356	23.1254	14.5518	8.47099	22.2297	31.8751	31.2265	26.6079	16.6086	30.3388	6.35353	30.3556	0
		K02420	fliQ; flagellar biosynthetic protein FliQ	15.6128	13.4648	44.4855	25.0184	17.1478	20.247	25.6254	35.3104	32.8005	35.5353	24.4153	33.8432	0	29.0541	3.33448
		K02421	fliR; flagellar biosynthetic protein FliR	13.0757	3.9174	36.8714	22.5696	6.24408	7.23488	22.3663	20.6541	20.7938	30.085	14.6719	21.9118	0	24.2689	0
		K13820	fliR-flhB; flagellar biosynthetic protein FliR/FlhB	0	0	0	0	0	0	0	0	0	0	0	0	0	0	0
		K02556	motA; chemotaxis protein MotA	56.8706	46.0545	83.0098	90.6553	74.6323	57.7538	77.932	58.2362	56.2258	76.4917	57.3859	78.0689	10.7978	71.6569	29.0511
		K02557	motB; chemotaxis protein MotB	54.0216	40.8697	84.7775	71.0906	39.6277	46.1065	81.6472	69.388	68.1273	70.2443	61.7206	104.737	26.076	104.545	16.4847
		K21217	motX; sodium-type polar flagellar protein MotX	0.479417	0	42.3537	1.01275	0	0	0.173732	1.18228	1.52113	1.27639	0	0	0	0	0
		K21218	motY; sodium-type flagellar protein MotY	0.556345	0	18.6433	0.316941	0	0	0.651836	2.406	2.03364	0.669898	0.488703	0	0	0	0
		K02399	flgN; flagella synthesis protein FlgN	1.65421	0.879023	25.3778	3.43305	1.72866	0.91566	4.99133	5.96021	8.49905	4.24061	2.49099	5.01707	0	4.74113	0
		K02413	fliJ; flagellar FliJ protein	2.50534	0.753029	20.7585	8.31145	4.27292	0.566485	5.40487	7.17542	43.7006	8.64797	4.62129	5.363	6.19186	7.71496	0
		K02422	fliS; flagellar protein FliS	23.0539	10.2146	42.0621	30.0596	15.4533	19.1225	33.983	32.1023	28.388	35.4393	26.2969	44.5891	0	46.1765	7.30149
		K02423	fliT; flagellar protein FliT	0	0	1.06104	0.102615	0	0	0.0839903	0	1.54387	0.0710583	0	0	0	0	0
		K02386	flgA; flagella basal body P-ring formation protein FlgA	22.1172	13.2854	44.9417	30.3465	23.0557	19.7468	32.0007	31.5875	31.6438	40.1368	30.1045	40.3832	0	36.3518	11.4825
	Dissimilatory arsenic reduction (arsRBC or arsRDABC)	K00537	arsC; arsenate reductase	71.3826	67.2386	73.221	77.0104	59.5754	87.7161	45.1459	52.5661	47.6005	64.3677	55.5109	72.3535	47.6996	70.092	53.3978
		K03741	arsC; arsenate reductase	128.091	132.185	95.516	143.026	140.887	152.612	140.232	184.672	191.349	104.359	127.964	169.235	206.396	130.516	162.491
		K18701	arsC; arsenate-mycothiol transferase	0	0	0	0	0	0	0	0	0	0	0	0	0	0	0
		K03325	arsB; arsenite transporter OR K03893 arsB; arsenical pump membrane protein	19.1055	16.0814	37.6908	28.3424	28.4921	76.0019	69.5533	41.7321	41.3286	87.6351	97.5722	48.5405	70.2626	47.9294	68.2714
		K03893	arsB; arsenical pump membrane protein	0	0	0	0	0	0	0.0800793	0	0	0	0	0	0	0	0
		K03892	arsR; ArsR family transcriptional regulator	32.4016	35.1503	38.491	18.0351	14.4443	8.15155	59.8314	32.5026	31.5234	83.0814	97.737	34.9407	57.9626	37.4282	60.2729
		K01551	arsA; arsenite/tail-anchored protein-transporting ATPase	6.96078	4.75041	15.1576	14.8431	11.0565	7.66491	7.78803	6.2268	7.82311	11.931	12.4892	2.34067	0	1.76798	0
